# Supplementary material for: High-Temperature-Responsive Poplar lncRNAs Modulate Target Gene Expression via RNA Interference and Act as RNA Scaffolds to Enhance Heat Tolerance
Source: Int J Mol Sci. 2020 Sep 16;21(18):6808. doi: 10.3390/ijms21186808 (PMC7555564; doi:10.3390/ijms21186808)
Supplement: Supplementary file 1 [file ijms-21-06808-s001.zip]

Archive with 2 entries (2 files):
- Supplemental  Table S1-S11.xls
- Supplemental  Figure S1-S12.doc
