# Supplementary material for: High-Temperature-Responsive Poplar lncRNAs Modulate Target Gene Expression via RNA Interference and Act as RNA Scaffolds to Enhance Heat Tolerance
Source: Int J Mol Sci. 2020 Sep 16;21(18):6808. doi: 10.3390/ijms21186808 (PMC7555564; doi:10.3390/ijms21186808)
Supplement: Supplementary file 1 [file ijms-21-06808-s001.zip › Supplemental Table S1-S11.xls]

## Sheet: Table S1
Table S1 Statistics of mapping results
lncRNA	Clean reads	Mapped reads	Mapping rate	Mapped unique
				reads
Control group	144890760	113884137	0.786	28812686
Heat stress	129448012	104555159	0.807	30236906
miRNA	Effective reads	Effective ratio	Annotated	Perfect matches
Control group	35073090	0.8989	10439350	8622240
Heat stress	32295426	0.8045	9110970	5811237

## Sheet: Table S2
Table S2 Expressed gene in response to high temperature
gene_id	gene_name	AGI(Arabidopsis Genome Initiative)	Description	locus	Heat_FPKM（average value）	Control_FPKM（average value）	Fold_change-3/2	UP/DOWN regulate
Potri.001G042600	Potri.001G042600	AT3G12580.1	heat shock protein 70	Chr01:3098599-3100784	4666.03	3.41633	1365.8	UP
Potri.001G042700	Potri.001G042700	AT1G16030.1	heat shock protein 70B	Chr01:3102548-3104642	4217.18	0.725531	5812.54	UP
Potri.001G238700	Potri.001G238700	AT1G53540.1	HSP20-like chaperones superfamily protein	Chr01:24983322-24984125	1572.34	0.930105	1690.5	UP
Potri.001G254700	Potri.001G254700	AT1G07400.1	HSP20-like chaperones superfamily protein	Chr01:26440416-26440879	7467.66	1.54489	4833.78	UP
Potri.002G165000	Potri.002G165000	AT2G46140.1	Late embryogenesis abundant protein	Chr02:12456398-12457606	2612.7	31.5254	82.876	UP
Potri.002G211100	Potri.002G211100	ATCG00480.1	ATP synthase subunit beta	Chr02:18302823-18303082	18872.4	8045.69	2.34565	UP
Potri.003G071100	Potri.003G071100	AT1G54050.1	HSP20-like chaperones superfamily protein	Chr03:9935478-9937350	8387.16	3.97445	2110.27	UP
Potri.003G109200	Potri.003G109200	AT4G25200.1	mitochondrion-localized small heat shock protein 23.6	Chr03:13282652-13284006	4573.65	3.68466	1241.27	UP
Potri.004G073600	Potri.004G073600	AT5G52640.1	heat shock protein 90.1	Chr04:6143798-6146941	1089.61	1.46686	742.818	UP
Potri.004G187200	Potri.004G187200	AT1G07400.1	HSP20-like chaperones superfamily protein	Chr04:20265035-20271445	1313.74	0.140441	9354.39	UP
Potri.004G187400	Potri.004G187400	AT1G07400.1	HSP20-like chaperones superfamily protein	Chr04:20265035-20271445	4429.82	1.15963	3820.03	UP
Potri.004G188000	Potri.004G188000	ATCG00680.1	photosystem II reaction center protein B	Chr04:20320765-20321007	7934.99	4170.55	1.90262	UP
Potri.005G132300	Potri.005G132300			Chr05:10691883-10692952	4643.46	1663.28	2.79175	UP
Potri.005G154700	Potri.005G154700	ATCG00130.1	ATPase, F0 complex, subunit B/B\', bacterial/chloroplast	Chr05:14823480-14823969	3774.38	1140.01	3.31083	UP
Potri.006G093500	Potri.006G093500	AT1G53540.1	HSP20-like chaperones superfamily protein	Chr06:7128708-7129529	2540.25	0.646391	3929.9	UP
Potri.006G223900	Potri.006G223900	AT5G12020.1	17.6 kDa class II heat shock protein	Chr06:23594948-23596063	3276.47	9.76166	335.647	UP
Potri.008G054000	Potri.008G054000	AT5G02500.1	heat shock cognate protein 70-1	Chr08:3189755-3192879	3019.84	83.1579	36.3145	UP
Potri.008G057600	Potri.008G057600	AT5G02220.1		Chr08:3411478-3412177	1257.48	14.5353	86.5121	UP
Potri.008G062300	Potri.008G062300	AT1G53540.1	HSP20-like chaperones superfamily protein	Chr08:3765266-3766360	29300.4	2.472	11852.9	UP
Potri.009G039200	Potri.009G039200	AT1G07400.1	HSP20-like chaperones superfamily protein	Chr09:4702909-4717062	7829	14.4626	541.327	UP
Potri.009G049800	Potri.009G049800	AT1G07400.1	HSP20-like chaperones superfamily protein	Chr09:5471570-5472038	21232.6	4.46762	4752.55	UP
Potri.009G049900	Potri.009G049900	AT1G07400.1	HSP20-like chaperones superfamily protein	Chr09:5472132-5475352	3237.94	0.690232	4691.09	UP
Potri.009G079200	Potri.009G079200	ATCG00700.1	photosystem II reaction center protein N	Chr09:7601844-7601997	3286.65	8663.08	0.379386	DOWN
Potri.009G147900	Potri.009G147900	AT2G29500.1	HSP20-like chaperones superfamily protein	Chr09:11651718-11652600	4231.09	1.58553	2668.57	UP
Potri.009G148000	Potri.009G148000	AT1G07400.1	HSP20-like chaperones superfamily protein	Chr09:11653963-11654820	6252.49	3.45087	1811.86	UP
Potri.010G032700	Potri.010G032700	ATCG00280.1	photosystem II reaction center protein C	Chr10:5229729-5230211	4574.59	1896.46	2.41217	UP
Potri.010G053400	Potri.010G053400	AT4G27670.1	heat shock protein 21	Chr10:8367049-8368287	3116.5	5.48241	568.454	UP
Potri.010G088600	Potri.010G088600	AT2G32120.1	heat-shock protein 70T-2	Chr10:11243706-11248240	1731.14	0.490303	3530.76	UP
Potri.010G175200	Potri.010G175200	AT1G53540.1	HSP20-like chaperones superfamily protein	Chr10:17565833-17566824	10965.9	1.63679	6699.64	UP
Potri.010G195700	Potri.010G195700	AT1G53540.1	HSP20-like chaperones superfamily protein	Chr10:18919868-18920815	12729.6	2.01175	6327.63	UP
Potri.010G206600	Potri.010G206600	AT3G12580.1	heat shock protein 70	Chr10:19697772-19700832	3781.72	36.2165	104.42	UP
Potri.011G004600	Potri.011G004600			Chr11:375573-375902	3543.96	3.43319	1032.26	UP
Potri.011G074500	Potri.011G074500	ATCG00065.1	ribosomal protein S12A	Chr11:7202408-7202750	4037.55	782.656	5.15878	UP
Potri.011G074700	Potri.011G074700	ATCG00720.1	photosynthetic electron transfer B	Chr11:7205249-7205949	20008.8	13124.2	1.52457	UP
Potri.011G113900	Potri.011G113900	ATCG00680.1	photosystem II reaction center protein B	Chr11:13861380-13862907	10667.6	5426.97	1.96566	UP
Potri.012G022400	Potri.012G022400	AT4G27670.1	heat shock protein 21	Chr12:1977488-1978734	7319.37	0.602827	12141.7	UP
Potri.013G089200	Potri.013G089200	AT4G10250.1	HSP20-like chaperones superfamily protein	Chr13:9374721-9375608	2631.45	0.848532	3101.18	UP
Potri.013G092500	Potri.013G092500			Chr13:9857153-9857592	18274.9	78545.4	0.232667	DOWN
Potri.013G138200	Potri.013G138200	ATCG00040.1	maturase K	Chr13:14727319-14728649	3859.5	1204.26	3.20487	UP
Potri.013G138900	Potri.013G138900	ATCG00900.1	Ribosomal protein S7p/S5e family protein	Chr13:14754881-14755349	3342.76	732.989	4.56045	UP
Potri.013G139200	Potri.013G139200			Chr13:14765440-14765638	37846.6	11018.5	3.43482	UP
Potri.013G139800	Potri.013G139800			Chr13:14788311-14789160	49451.8	18492.5	2.67415	UP
Potri.014G149400	Potri.014G149400	AT5G48570.1	FKBP-type peptidyl-prolyl cis-trans isomerase family protein	Chr14:11435694-11439408	1498.57	2.14589	698.344	UP
Potri.017G135600	Potri.017G135600	AT4G05320.2	polyubiquitin 10	Chr17:14459551-14461566	2024.35	16.4443	123.103	UP
Potri.019G081200	Potri.019G081200	AT1G07400.1	HSP20-like chaperones superfamily protein	Chr19:11462394-11463169	18015.9	7.03233	2561.87	UP
Potri.019G087600	Potri.019G087600			Chr19:11932992-11933220	123966	336778	0.368094	DOWN
Potri.019G116500	Potri.019G116500	AT4G10270.1	Wound-responsive family protein	Chr19:14513816-14514775	1087.16	2.51621	432.063	UP
Potri.T160400	Potri.T160400			scaffold_728:13468-13886	8097.17	3053.91	2.65141	UP
Potri.013G139500	Potri.013G139500			Chr13:14775553-14776118	2389.38	598.807	3.99023	UP
Potri.003G082700	Potri.003G082700	AT5G47120.1	BAX inhibitor 1	Chr03:11034257-11036409	1345.47	116.551	11.544	UP
Potri.011G074600	Potri.011G074600	ATCG00730.1	photosynthetic electron transfer D	Chr11:7203769-7204270	39305.8	33821.4	1.16216	UP
Potri.015G004800	Potri.015G004800	AT5G54165.1		Chr15:313920-315250	1040.16	31.4302	33.0943	UP
Potri.012G101300	Potri.012G101300	ATCG00220.1	photosystem II reaction center protein M	Chr12:12628466-12628571	1e-05	1006.49	9.94e-09	DOWN
Potri.013G140700	Potri.013G140700	ATCG00770.1	ribosomal protein S8	Chr13:14815135-14815502	1440.01	192.069	7.49736	UP
Potri.015G051200	Potri.015G051200	AT2G07741.1	ATPase, F0 complex, subunit A protein	Chr15:6288545-6289859	6059.85	3264.09	1.85652	UP
Potri.015G056900	Potri.015G056900	AT1G74310.1	heat shock protein 101	Chr15:7805862-7809849	823.417	1.90763	431.644	UP
Potri.018G007300	Potri.018G007300	AT5G10695.1		Chr18:528910-529709	1072.16	64.6166	16.5926	UP
Potri.006G129600	Potri.006G129600	AT5G20620.1	ubiquitin 4	Chr06:10592211-10594415	851.756	9.2666	91.9168	UP
Potri.014G116800	Potri.014G116800	AT2G47180.1	galactinol synthase 1	Chr14:9071950-9073990	794.648	1.12977	703.371	UP
Potri.011G085100	Potri.011G085100	AT1G30070.1	SGS domain-containing protein	Chr11:9030462-9032708	885.013	19.2385	46.0022	UP
Potri.004G041000	Potri.004G041000	AT5G53750.1	CBS domain-containing protein	Chr04:3145664-3148014	1119.95	89.2686	12.5458	UP
Potri.001G065500	Potri.001G065500			Chr01:5178890-5179228	532.916	2469.61	0.21579	DOWN
Potri.014G159000	Potri.014G159000	AT1G05010.1	ethylene-forming enzyme	Chr14:12420437-12422342	206.358	1665.4	0.123909	DOWN
Potri.006G209400	Potri.006G209400			Chr06:22452564-22455232	553.82	2479.02	0.223403	DOWN
Potri.005G214000	Potri.005G214000	AT1G03070.1	Bax inhibitor-1 family protein	Chr05:22711255-22713182	742.028	0.565022	1313.27	UP
Potri.008G212400	Potri.008G212400	AT1G24020.1	MLP-like protein 423	Chr08:16690682-16691648	7.8262	929.609	0.00841881	DOWN
Potri.002G241700	Potri.002G241700	AT3G07090.1	PPPDE putative thiol peptidase family protein	Chr02:23407986-23415499	896.192	37.6844	23.7815	UP
Potri.005G239200	Potri.005G239200	AT2G34430.1	light-harvesting chlorophyll-protein complex II subunit B1	Chr05:24584551-24588103	265.115	1773.86	0.149457	DOWN
Potri.017G130700	Potri.017G130700	AT5G37670.1	HSP20-like chaperones superfamily protein	Chr17:14151727-14152870	763.598	7.5589	101.02	UP
Potri.013G139000	Potri.013G139000	ATCG00065.1	ribosomal protein S12A	Chr13:14755957-14756298	1369.49	244.674	5.5972	UP
Potri.005G132600	Potri.005G132600			Chr05:10702549-10703252	776.552	2810.63	0.276291	DOWN
Potri.009G005000	Potri.009G005000	ATCG00720.1	photosynthetic electron transfer B	Chr09:991604-991793	3502.75	1579.57	2.21753	UP
Potri.019G063100	Potri.019G063100	AT4G10340.1	light harvesting complex of photosystem II 5	Chr19:9559845-9561983	147.438	1265.21	0.116532	DOWN
Potri.010G161200	Potri.010G161200	AT2G03440.1	nodulin-related protein 1	Chr10:16664400-16665565	1503.29	382.995	3.92509	UP
Potri.005G154400	Potri.005G154400	ATCG00040.1	maturase K	Chr05:14815883-14816709	1788.04	546.356	3.27266	UP
Potri.011G074100	Potri.011G074100			Chr11:7198330-7198510	2963.36	1341.66	2.20873	UP
Potri.T005700	Potri.T005700	ATCG00480.1	ATP synthase subunit beta	scaffold_21:435394-436960	1504.96	393.625	3.82333	UP
Potri.013G138500	Potri.013G138500	ATCG01280.1	Chloroplast Ycf2;ATPase, AAA type, core	Chr13:14733466-14739891	71.7573	976.978	0.0734482	DOWN
Potri.011G113800	Potri.011G113800	ATCG00690.1	photosystem II reaction center protein T	Chr11:13860092-13861207	25724.8	36431.1	0.706122	DOWN
Potri.017G114600	Potri.017G114600	AT5G38410.3	Ribulose bisphosphate carboxylase (small chain) family protein	Chr17:13012817-13014518	201.912	1314.5	0.153604	DOWN
Potri.007G136100	Potri.007G136100	AT2G20560.1	DNAJ heat shock family protein	Chr07:14874617-14875127	519.085	1e-05	51908500	UP
Potri.002G032000	Potri.002G032000	AT1G75388.1	conserved peptide upstream open reading frame 5	Chr02:2037213-2037339	1e-05	608.948	1.64e-08	DOWN
Potri.011G057600	Potri.011G057600	AT2G20560.1	DNAJ heat shock family protein	Chr11:5083719-5085727	514.733	1.81767	283.183	UP
Potri.001G288100	Potri.001G288100			Chr01:29390780-29391222	1417.04	389.073	3.64209	UP
Potri.005G132400	Potri.005G132400			Chr05:10694974-10696294	112.579	1014.17	0.111006	DOWN
Potri.005G133300	Potri.005G133300			Chr05:10782243-10783368	128.029	1046.32	0.122361	DOWN
Potri.001G286700	Potri.001G286700	AT5G56030.1	heat shock protein 81-2	Chr01:29295546-29298729	652.394	43.6714	14.9387	UP
Potri.010G151700	Potri.010G151700	AT5G54940.1	Translation initiation factor SUI1 family protein	Chr10:15988031-15989127	577.053	21.741	26.5422	UP
Potri.013G074900	Potri.013G074900	ATCG01100.1	NADH dehydrogenase family protein	Chr13:6408511-6409298	4647.82	2811.55	1.65312	UP
Potri.017G133900	Potri.017G133900	AT2G26560.1	phospholipase A 2A	Chr17:14347497-14349348	2.01373	568.042	0.00354504	DOWN
Potri.013G142600	Potri.013G142600	ATCG00160.1	ribosomal protein S2	Chr13:14881210-14882059	1505.49	479.585	3.13915	UP
Potri.013G136600	Potri.013G136600	ATCG00810.1	ribosomal protein L22	Chr13:14660555-14663408	1647.06	568.552	2.89694	UP
Potri.011G113500	Potri.011G113500	ATCG00720.1	photosynthetic electron transfer B	Chr11:13858969-13859625	9219.73	6910.14	1.33423	UP
Potri.011G074900	Potri.011G074900			Chr11:7214840-7215559	3202.34	1708.79	1.87404	UP
Potri.012G069800	Potri.012G069800	AT3G47730.1	ATP-binding cassette A2	Chr12:9334629-9339959	16.2701	615.066	0.0264526	DOWN
Potri.006G226800	Potri.006G226800	AT2G26150.1	heat shock transcription factor A2	Chr06:23828296-23831778	446.39	1.88305	237.057	UP
Potri.011G074200	Potri.011G074200	ATCG00820.1	ribosomal protein S19	Chr11:7199186-7200267	525.957	1865.03	0.28201	DOWN
Potri.002G166300	Potri.002G166300	AT2G46240.1	BCL-2-associated athanogene 6	Chr02:12545494-12550555	430.572	0.442491	973.064	UP
Potri.013G075000	Potri.013G075000	ATCG01090.1	NADPH dehydrogenases	Chr13:6409606-6409993	2834.22	1460.12	1.94109	UP
Potri.004G135300	Potri.004G135300	AT4G15093.1	catalytic LigB subunit of aromatic ring-opening dioxygenase family	Chr04:15544528-15546626	525.255	25.8843	20.2924	UP
Potri.009G130100	Potri.009G130100	AT4G38740.1	rotamase CYP 1	Chr09:10615462-10616560	146.508	994.695	0.147289	DOWN
Potri.017G057200	Potri.017G057200	ATMG00990.1	NADH dehydrogenase 3	Chr17:5148155-5153451	1799.89	725.637	2.48043	UP
Potri.010G080300	Potri.010G080300	ATMG00580.1	NADH dehydrogenase subunit 4	Chr10:10600176-10601042	3513.68	2031.34	1.72974	UP
Potri.T100300	Potri.T100300			scaffold_143:75687-76413	6.48053	518.931	0.0124882	DOWN
Potri.010G113400	Potri.010G113400	AT1G71000.1	Chaperone DnaJ-domain superfamily protein	Chr10:13177175-13179816	407.135	1.49602	272.145	UP
Potri.005G186200	Potri.005G186200	AT4G19950.1		Chr05:20362920-20364234	8.08493	518.464	0.015594	DOWN
Potri.011G079500	Potri.011G079500	AT2G34430.1	light-harvesting chlorophyll-protein complex II subunit B1	Chr11:7893354-7894766	83.8263	789.528	0.106173	DOWN
Potri.011G046000	Potri.011G046000	AT2G07707.1	Plant mitochondrial ATPase, F0 complex, subunit 8 protein	Chr11:3891970-3896451	6141.42	4320.06	1.42161	UP
Potri.018G075200	Potri.018G075200	AT3G24500.1	multiprotein bridging factor 1C	Chr18:10028711-10029831	494.91	25.6987	19.2582	UP
Potri.012G069700	Potri.012G069700	AT3G47780.1	ABC2 homolog 6	Chr12:9321073-9328039	9.37922	516.992	0.0181419	DOWN
Potri.001G182100	Potri.001G182100	AT3G16050.1	pyridoxine biosynthesis 1.2	Chr01:15877818-15879543	410.406	5.33261	76.9616	UP
Potri.T125900	Potri.T125900	AT1G53540.1	HSP20-like chaperones superfamily protein	scaffold_223:22751-23753	386.617	1.61696	239.101	UP
Potri.011G142300	Potri.011G142300	AT1G79040.1	photosystem II subunit R	Chr11:16357137-16359732	2109.92	995.99	2.11841	UP
Potri.001G192600	Potri.001G192600	AT1G52560.1	HSP20-like chaperones superfamily protein	Chr01:17527863-17529538	375.794	0.828013	453.85	UP
Potri.006G275000	Potri.006G275000	AT2G24520.1	H(+)-ATPase 5	Chr06:27502971-27509813	19.2393	543.722	0.0353844	DOWN
Potri.002G049000	Potri.002G049000	AT1G03070.1	Bax inhibitor-1 family protein	Chr02:3198574-3200591	482.773	27.3905	17.6256	UP
Potri.017G090600	Potri.017G090600	AT5G15450.1	casein lytic proteinase B3	Chr17:10787379-10794026	410.373	9.76603	42.0205	UP
Potri.019G028100	Potri.019G028100	ATCG00350.1	Photosystem I, PsaA/PsaB protein	Chr19:3194809-3195886	4328.48	2809.96	1.54041	UP
Potri.008G073600	Potri.008G073600	AT2G40340.1	Integrase-type DNA-binding superfamily protein	Chr08:4578858-4581252	378.27	3.29028	114.966	UP
Potri.003G076000	Potri.003G076000	AT4G25200.1	mitochondrion-localized small heat shock protein 23.6	Chr03:10442209-10443577	361.478	0.543451	665.153	UP
Potri.012G021600	Potri.012G021600			Chr12:1921276-1921984	450.042	21.0801	21.3491	UP
Potri.005G248100	Potri.005G248100	AT1G76180.1	Dehydrin family protein	Chr05:25162155-25163505	693.292	115.156	6.02046	UP
Potri.001G335300	Potri.001G335300	AT5G40780.1	lysine histidine transporter 1	Chr01:33847371-33852167	58.1668	655.243	0.0887713	DOWN
Potri.005G154800	Potri.005G154800			Chr05:14824152-14824542	1957.08	925.898	2.11371	UP
Potri.003G167500	Potri.003G167500	AT1G12060.1	BCL-2-associated athanogene 5	Chr03:17807356-17808629	363.75	3.02989	120.054	UP
Potri.013G070900	Potri.013G070900			Chr13:5919720-5922989	454.125	29.5618	15.3619	UP
Potri.015G023900	Potri.015G023900	AT5G24090.1	chitinase A	Chr15:1860896-1863368	8.10346	447.948	0.0180902	DOWN
Potri.005G154600	Potri.005G154600	ATCG00120.1	ATP synthase subunit alpha	Chr05:14821901-14823423	1289.38	481.368	2.67857	UP
Potri.001G400200	Potri.001G400200			Chr01:42186604-42187952	2152.47	4264.72	0.504715	DOWN
Potri.003G067400	Potri.003G067400	ATCG00640.1	ribosomal protein L33	Chr03:9567814-9569026	4826.71	3335.92	1.44689	UP
Potri.003G055800	Potri.003G055800	AT1G79920.1	Heat shock protein 70 (Hsp 70) family protein	Chr03:8248670-8254158	406.339	19.1245	21.247	UP
Potri.005G199700	Potri.005G199700	AT4G02450.1	HSP20-like chaperones superfamily protein	Chr05:21506204-21509067	453.495	37.2007	12.1905	UP
Potri.001G226400	Potri.001G226400	AT4G12735.1		Chr01:23793911-23794599	1.51252	382.064	0.00395881	DOWN
Potri.003G113400	Potri.003G113400	AT4G12400.2	stress-inducible protein, putative	Chr03:13712456-13716682	366.121	11.0839	33.0318	UP
Potri.017G084800	Potri.017G084800	AT5G39670.1	Calcium-binding EF-hand family protein	Chr17:10208248-10209186	4.03238	398.781	0.0101118	DOWN
Potri.002G222700	Potri.002G222700	AT5G47530.1	Auxin-responsive family protein	Chr02:20938465-20940908	8.75342	419.655	0.0208586	DOWN
Potri.002G020800	Potri.002G020800	AT2G17880.1	Chaperone DnaJ-domain superfamily protein	Chr02:1232846-1234090	414	30.7185	13.4772	UP
Potri.006G130900	Potri.006G130900	AT5G60390.1	GTP binding Elongation factor Tu family protein	Chr06:10731254-10734596	95.5973	684.076	0.139747	DOWN
Potri.002G221400	Potri.002G221400	AT2G05070.1	photosystem II light harvesting complex gene 2.2	Chr02:20839072-20841204	210.428	956.983	0.219887	DOWN
Potri.004G100000	Potri.004G100000	AT1G67090.1	ribulose bisphosphate carboxylase small chain 1A	Chr04:8655655-8657513	9.12928	396.078	0.0230492	DOWN
Potri.013G140400	Potri.013G140400	ATCG00800.1	structural constituent of ribosome	Chr13:14812379-14812826	390.597	27.2049	14.3576	UP
Potri.012G111000	Potri.012G111000	AT5G07330.1		Chr12:13294777-13296174	292.136	1.30279	224.239	UP
Potri.001G107600	Potri.001G107600	AT4G11650.1	osmotin 34	Chr01:8553621-8554809	26.6049	445.149	0.0597663	DOWN
Potri.008G058500	Potri.008G058500	AT2G39730.3	rubisco activase	Chr08:3506095-3509428	58.1611	542.814	0.107147	DOWN
Potri.013G142700	Potri.013G142700	ATCG00140.1	ATP synthase subunit C family protein	Chr13:14882769-14884113	1079.9	2440.58	0.442477	DOWN
Potri.007G033700	Potri.007G033700	AT3G50820.1	photosystem II subunit O-2	Chr07:2605028-2607382	18.7077	408.883	0.0457532	DOWN
Potri.014G124500	Potri.014G124500	AT1G02700.1		Chr14:9597289-9598654	266.795	0.387735	688.086	UP
Potri.001G055300	Potri.001G055300	AT1G67360.1	Rubber elongation factor protein (REF)	Chr01:4189774-4191855	352.469	23.5409	14.9726	UP
Potri.006G044600	Potri.006G044600	AT2G41430.1	dehydration-induced protein (ERD15)	Chr06:3172712-3174383	497.75	83.2704	5.97751	UP
Potri.006G088000	Potri.006G088000	AT3G09350.1	Fes1A	Chr06:6724864-6728508	306.732	11.782	26.034	UP
Potri.005G239300	Potri.005G239300	AT2G34430.1	light-harvesting chlorophyll-protein complex II subunit B1	Chr05:24584551-24588103	57.6011	507.385	0.113525	DOWN
Potri.010G059700	Potri.010G059700	AT1G60420.1	DC1 domain-containing protein	Chr10:8840004-8842404	341.234	26.2498	12.9995	UP
Potri.003G065200	Potri.003G065200	ATCG00350.1	Photosystem I, PsaA/PsaB protein	Chr03:9389395-9390123	2473.89	1529.46	1.61749	UP
Potri.005G107700	Potri.005G107700	AT2G17705.1		Chr05:8222794-8223675	8.41475	330.789	0.0254384	DOWN
Potri.003G165400	Potri.003G165400	AT5G13200.1	GRAM domain family protein	Chr03:17589692-17591474	265.71	5.00281	53.1122	UP
Potri.003G134600	Potri.003G134600	AT1G64160.1	Disease resistance-responsive (dirigent-like protein) family protein	Chr03:15389033-15389852	2.32602	298.101	0.00780279	DOWN
Potri.010G221100	Potri.010G221100	AT3G54890.1	photosystem I light harvesting complex gene 1	Chr10:20608765-20611540	104.037	620.164	0.167757	DOWN
Potri.T005800	Potri.T005800	ATCG00490.1	ribulose-bisphosphate carboxylases	scaffold_21:437438-438350	26832.3	25733.6	1.0427	UP
Potri.001G289700	Potri.001G289700	AT1G17870.1	ethylene-dependent gravitropism-deficient and yellow-green-like 3	Chr01:29550180-29554538	243.071	1.81377	134.014	UP
Potri.007G136700	Potri.007G136700	AT2G20560.1	DNAJ heat shock family protein	Chr07:14891757-14894180	237.13	0.408204	580.911	UP
Potri.012G047500	Potri.012G047500	ATCG00800.1	structural constituent of ribosome	Chr12:4427647-4433942	735.87	229.425	3.20745	UP
Potri.010G060200	Potri.010G060200	AT1G60420.1	DC1 domain-containing protein	Chr10:8893914-8896346	333.167	27.4967	12.1166	UP
Potri.006G141700	Potri.006G141700	AT5G60360.1	aleurain-like protease	Chr06:11960774-11963820	99.6847	601.179	0.165815	DOWN
Potri.001G151800	Potri.001G151800	AT5G47120.1	BAX inhibitor 1	Chr01:12531285-12533351	788.283	265.989	2.96359	UP
Potri.008G174900	Potri.008G174900	AT2G29420.1	glutathione S-transferase tau 7	Chr08:11960368-11961585	10.6157	325.41	0.0326225	DOWN
Potri.004G163300	Potri.004G163300	AT4G34710.1	arginine decarboxylase 2	Chr04:18414797-18418057	6.27284	305.046	0.0205636	DOWN
Potri.014G081300	Potri.014G081300	AT3G61260.1	Remorin family protein	Chr14:6477141-6481292	281.239	13.1255	21.4269	UP
Potri.002G248300	Potri.002G248300	AT3G25230.1	rotamase FKBP 1	Chr02:23879534-23884469	271.214	11.9655	22.6663	UP
Potri.017G084000	Potri.017G084000	AT5G15250.1	FTSH protease 6	Chr17:10115872-10118519	222.356	0.496152	448.161	UP
Potri.016G011500	Potri.016G011500			Chr16:614316-614690	1039.11	447.748	2.32075	UP
Potri.017G126200	Potri.017G126200	AT5G37770.1	EF hand calcium-binding protein family	Chr17:13823214-13824126	477.379	98.6535	4.83895	UP
Potri.004G199400	Potri.004G199400	AT1G08380.1	photosystem I subunit O	Chr04:21152497-21159092	100.711	572.182	0.176012	DOWN
Potri.013G138800	Potri.013G138800	ATCG00890.1	NADH-Ubiquinone/plastoquinone (complex I) protein	Chr13:14752338-14754723	1176.5	555.606	2.11751	UP
Potri.015G120800	Potri.015G120800	AT2G32210.1		Chr15:13542173-13542928	8.25135	295.55	0.0279186	DOWN
Potri.011G075100	Potri.011G075100	ATCG00890.1	NADH-Ubiquinone/plastoquinone (complex I) protein	Chr11:7230311-7232353	1200.03	573.311	2.09316	UP
Potri.019G028600	Potri.019G028600	ATCG00150.1	ATPase, F0 complex, subunit A protein	Chr19:3203145-3203886	1088.13	494.195	2.20182	UP
Potri.011G074800	Potri.011G074800	ATCG00710.1	photosystem II reaction center protein H	Chr11:7206841-7207063	25347.8	24464.5	1.03611	UP
Potri.005G223500	Potri.005G223500	AT2G38940.1	phosphate transporter 1;4	Chr05:23439708-23443572	2.71025	258.059	0.0105024	DOWN
Potri.013G140500	Potri.013G140500	ATCG00790.1	ribosomal protein L16	Chr13:14813514-14814474	608.326	181.857	3.34508	UP
Potri.010G202600	Potri.010G202600			Chr10:19427071-19427824	184.883	740.551	0.249656	DOWN
Potri.001G400100	Potri.001G400100	AT3G15353.2	metallothionein 3	Chr01:42186604-42187952	542.422	1395.39	0.388724	DOWN
Potri.004G195500	Potri.004G195500	ATCG01080.1	NADH:ubiquinone/plastoquinone oxidoreductase, chain 6	Chr04:20883418-20890676	480.724	111.765	4.3012	UP
Potri.004G033600	Potri.004G033600	AT1G11260.1	sugar transporter 1	Chr04:2451392-2454918	8.67522	283.71	0.0305778	DOWN
Potri.001G466000	Potri.001G466000	AT5G56000.1	HEAT SHOCK PROTEIN 81.4	Chr01:49936265-49939538	456.146	100.363	4.54496	UP
Potri.010G052900	Potri.010G052900	ATCG01130.1	Ycf1 protein	Chr10:8333018-8333763	1211.54	602.487	2.0109	UP
Potri.011G114600	Potri.011G114600	AT2G20562.1		Chr11:13919635-13920715	4.14655	258.806	0.0160218	DOWN
Potri.014G069100	Potri.014G069100	AT2G45380.1		Chr14:5603674-5607548	203.061	1.472	137.949	UP
Potri.008G082100	Potri.008G082100	AT3G12740.1	ALA-interacting subunit 1	Chr08:5173692-5178086	12.1994	292.08	0.0417673	DOWN
Potri.003G194700	Potri.003G194700	AT3G56710.1	sigma factor binding protein 1	Chr03:19815406-19816443	0.94513	231.991	0.00407399	DOWN
Potri.003G222400	Potri.003G222400	AT3G13470.1	TCP-1/cpn60 chaperonin family protein	Chr03:21675608-21680178	292.632	29.3212	9.98022	UP
Potri.004G085400	Potri.004G085400	AT5G37600.1	glutamine synthase clone R1	Chr04:7083744-7087135	45.7731	397.001	0.115297	DOWN
Potri.002G063700	Potri.002G063700	AT1G71697.1	choline kinase 1	Chr02:4285571-4289775	208.404	3.36659	61.9036	UP
Potri.012G006400	Potri.012G006400	AT5G54160.1	O-methyltransferase 1	Chr12:555436-558564	2.10888	241.272	0.00874067	DOWN
Potri.014G122000	Potri.014G122000	AT3G62550.1	Adenine nucleotide alpha hydrolases-like superfamily protein	Chr14:9438934-9440553	25.5883	332.096	0.0770509	DOWN
Potri.013G136800	Potri.013G136800	ATCG00730.1	photosynthetic electron transfer D	Chr13:14665902-14668908	8854.36	7717.93	1.14725	UP
Potri.006G226400	Potri.006G226400	AT4G33050.3	calmodulin-binding family protein	Chr06:23795110-23798186	1.82758	232.516	0.00786002	DOWN
Potri.007G141500	Potri.007G141500	AT1G66910.1	Protein kinase superfamily protein	Chr07:15188535-15189641	5.88047	250.122	0.0235104	DOWN
Potri.008G203400	Potri.008G203400	AT5G19140.1	Aluminium induced protein with YGL and LRDR motifs	Chr08:14611867-14615927	50.6197	402.691	0.125704	DOWN
Potri.016G126700	Potri.016G126700	AT5G01650.1	Tautomerase/MIF superfamily protein	Chr16:12936256-12937790	435.767	99.8051	4.36618	UP
Potri.017G108500	Potri.017G108500	AT5G38760.1	Late embryogenesis abundant protein (LEA) family protein	Chr17:12490799-12491880	409.002	87.9914	4.6482	UP
Potri.004G047100	Potri.004G047100	AT1G28330.4	dormancy-associated protein-like 1	Chr04:3597351-3599237	59.6019	419.702	0.14201	DOWN
Potri.007G002100	Potri.007G002100	AT1G78955.1	camelliol C synthase 1	Chr07:141925-147302	1.3326	223.193	0.00597062	DOWN
Potri.007G117100	Potri.007G117100	AT1G18390.2	Protein kinase superfamily protein	Chr07:13763982-13764327	11.3384	268.677	0.0422009	DOWN
Potri.003G158200	Potri.003G158200	AT5G11680.1		Chr03:17056920-17059347	206.128	6.78949	30.3599	UP
Potri.008G220000	Potri.008G220000	ATMG00665.1	NADH dehydrogenase 5B	Chr08:18424424-18424577	1324.49	726.9	1.82211	UP
Potri.001G075600	Potri.001G075600	AT1G30900.1	VACUOLAR SORTING RECEPTOR 6	Chr01:6011410-6017370	4.26404	234.591	0.0181765	DOWN
Potri.018G129200	Potri.018G129200	AT3G20570.1	early nodulin-like protein 9	Chr18:15101043-15102292	4.38536	233.065	0.018816	DOWN
Potri.011G075200	Potri.011G075200	ATCG00900.1	Ribosomal protein S7p/S5e family protein	Chr11:7232850-7233129	643.182	231.231	2.78156	UP
Potri.019G028700	Potri.019G028700	ATCG00160.1	ribosomal protein S2	Chr19:3203999-3204718	384.662	82.3807	4.66932	UP
Potri.012G090500	Potri.012G090500	AT2G31880.1	Leucine-rich repeat protein kinase family protein	Chr12:11729780-11732483	0.830041	206.619	0.00401725	DOWN
Potri.010G150700	Potri.010G150700	AT3G17210.1	heat stable protein 1	Chr10:15923436-15924852	65.8827	416.913	0.158025	DOWN
Potri.008G078300	Potri.008G078300			Chr08:4856031-4863285	789.962	337.833	2.33832	UP
Potri.006G073500	Potri.006G073500	AT1G07400.1	HSP20-like chaperones superfamily protein	Chr06:5483420-5485361	174.379	1.34567	129.585	UP
Potri.015G051300	Potri.015G051300	ATMG00665.1	NADH dehydrogenase 5B	Chr15:6322415-6322830	710.58	286.501	2.4802	UP
Potri.013G143100	Potri.013G143100	ATCG00040.1	maturase K	Chr13:14892236-14894326	713.397	288.775	2.47043	UP
Potri.001G222900	Potri.001G222900	AT2G44480.1	beta glucosidase 17	Chr01:23151528-23154551	0.715097	199.385	0.00358651	DOWN
Potri.008G175000	Potri.008G175000	AT2G29420.1	glutathione S-transferase tau 7	Chr08:11970680-11971905	4.43513	221.278	0.0200432	DOWN
Potri.018G063200	Potri.018G063200	AT5G20720.1	chaperonin 20	Chr18:7866477-7868957	341.004	65.9828	5.16807	UP
Potri.001G245000	Potri.001G245000	AT1G07440.1	NAD(P)-binding Rossmann-fold superfamily protein	Chr01:25578020-25580176	53.4789	378.855	0.141159	DOWN
Potri.006G021600	Potri.006G021600	AT2G32190.2		Chr06:1517747-1519113	388.6	90.1336	4.31138	UP
Potri.015G087600	Potri.015G087600	AT5G61640.1	peptidemethionine sulfoxide reductase 1	Chr15:11023630-11024508	65.1412	405.399	0.160684	DOWN
Potri.016G003400	Potri.016G003400	AT5G56030.1	heat shock protein 81-2	Chr16:167701-171110	209.342	12.1654	17.208	UP
Potri.004G082100	Potri.004G082100	AT1G66080.1		Chr04:6768594-6771530	194.826	8.46617	23.0123	UP
Potri.014G096200	Potri.014G096200	AT4G23810.1	WRKY family transcription factor	Chr14:7526596-7529192	2.87145	199.14	0.0144193	DOWN
Potri.010G059900	Potri.010G059900	AT1G60420.1	DC1 domain-containing protein	Chr10:8867540-8870064	206.338	13.6502	15.1161	UP
Potri.013G075100	Potri.013G075100	ATCG01080.1	NADH:ubiquinone/plastoquinone oxidoreductase, chain 6	Chr13:6410410-6410767	536.228	184.511	2.90621	UP
Potri.005G079400	Potri.005G079400	AT4G39830.1	Cupredoxin superfamily protein	Chr05:5847666-5849956	0.0740976	186.537	0.000397227	DOWN
Potri.010G108800	Potri.010G108800	AT1G14870.1	PLANT CADMIUM RESISTANCE 2	Chr10:12815382-12816922	111.295	500.357	0.222431	DOWN
Potri.006G138600	Potri.006G138600	AT5G20720.1	chaperonin 20	Chr06:11565224-11567317	217.173	17.0231	12.7575	UP
Potri.016G040900	Potri.016G040900	AT3G10190.1	Calcium-binding EF-hand family protein	Chr16:2534215-2535367	3.97983	201.571	0.0197441	DOWN
Potri.019G071000	Potri.019G071000	AT3G49190.1	O-acyltransferase (WSD1-like) family protein	Chr19:10490989-10494736	27.9034	284.194	0.0981843	DOWN
Potri.013G014300	Potri.013G014300	AT3G10020.1		Chr13:914587-915668	150.982	0.773108	195.292	UP
Potri.010G085600	Potri.010G085600	AT2G32030.1	Acyl-CoA N-acyltransferases (NAT) superfamily protein	Chr10:11064665-11065518	2.12936	190.145	0.0111986	DOWN
Potri.014G171300	Potri.014G171300	AT3G07600.1	Heavy metal transport/detoxification superfamily protein	Chr14:13821703-13822837	0.162359	177.298	0.000915741	DOWN
Potri.018G001300	Potri.018G001300			Chr18:89805-89934	1e-05	177.497	5.63e-08	DOWN
Potri.015G057000	Potri.015G057000	AT1G74310.1	heat shock protein 101	Chr15:7816692-7820486	148.87	0.555519	267.984	UP
Potri.012G094100	Potri.012G094100	AT1G13440.1	glyceraldehyde-3-phosphate dehydrogenase C2	Chr12:12062856-12066312	53.4985	351.616	0.15215	DOWN
Potri.004G104600	Potri.004G104600			Chr04:9204214-9204713	30.8168	288.736	0.10673	DOWN
Potri.002G134600	Potri.002G134600	AT5G26667.1	P-loop containing nucleoside triphosphate hydrolases superfamily protein	Chr02:10029121-10034773	214.037	20.4211	10.4812	UP
Potri.013G142100	Potri.013G142100	ATCG00220.1	photosystem II reaction center protein M	Chr13:14865068-14869322	11593.2	15549.5	0.745567	DOWN
Potri.008G111200	Potri.008G111200	AT1G68710.1	ATPase E1-E2 type family protein / haloacid dehalogenase-like hydrolase family protein	Chr08:7092401-7098765	1.24134	179.428	0.00691832	DOWN
Potri.019G000100	Potri.019G000100	AT4G16740.1	terpene synthase 03	Chr19:29573-32290	19.4052	250.501	0.0774656	DOWN
Potri.006G042200	Potri.006G042200	AT2G41380.1	S-adenosyl-L-methionine-dependent methyltransferases superfamily protein	Chr06:2996604-2997923	0.802401	172.696	0.00464632	DOWN
Potri.009G124100	Potri.009G124100	AT4G38970.2	fructose-bisphosphate aldolase 2	Chr09:10331911-10334551	23.2267	261.72	0.0887464	DOWN
Potri.001G437400	Potri.001G437400	AT1G78380.1	glutathione S-transferase TAU 19	Chr01:46876577-46878021	405.934	117.503	3.45467	UP
Potri.004G136000	Potri.004G136000	AT5G25610.1	BURP domain-containing protein	Chr04:15641000-15642234	13.432	225.615	0.059535	DOWN
Potri.008G212500	Potri.008G212500	AT1G24020.1	MLP-like protein 423	Chr08:16705432-16706461	3.07977	183.908	0.0167463	DOWN
Potri.011G150800	Potri.011G150800	AT3G61460.1	brassinosteroid-responsive RING-H2	Chr11:16923135-16924118	0.353744	167.372	0.00211352	DOWN
Potri.004G014800	Potri.004G014800	AT4G04640.1	ATPase, F1 complex, gamma subunit protein	Chr04:953801-955542	7.08562	200.97	0.0352571	DOWN
Potri.019G055200	Potri.019G055200	AT1G08450.1	calreticulin 3	Chr19:8527452-8532460	4.98361	186.476	0.0267252	DOWN
Potri.006G099500	Potri.006G099500	AT3G08940.2	light harvesting complex photosystem II	Chr06:7645349-7646974	66.3449	369.756	0.179429	DOWN
Potri.016G115200	Potri.016G115200	AT3G08940.2	light harvesting complex photosystem II	Chr16:11962882-11964218	147.947	542.13	0.272899	DOWN
Potri.016G017900	Potri.016G017900	AT4G39720.1	VQ motif-containing protein	Chr16:958254-959444	0.716987	165.738	0.00432603	DOWN
Potri.018G088500	Potri.018G088500	AT1G29670.1	GDSL-like Lipase/Acylhydrolase superfamily protein	Chr18:11580608-11582443	250.808	736.672	0.340461	DOWN
Potri.008G087200	Potri.008G087200	AT1G26800.1	RING/U-box superfamily protein	Chr08:5462609-5463652	381.773	109.515	3.48603	UP
Potri.017G077100	Potri.017G077100			Chr17:9047916-9048829	0.207944	161.505	0.00128754	DOWN
Potri.018G065200	Potri.018G065200	AT2G06520.1	photosystem II subunit X	Chr18:8261327-8262074	32.6639	275.615	0.118513	DOWN
Potri.001G309500	Potri.001G309500	AT5G09810.1	actin 7	Chr01:31298697-31301887	14.5326	218.21	0.0665991	DOWN
Potri.006G210600	Potri.006G210600	AT3G52600.1	cell wall invertase 2	Chr06:22501407-22506118	4.43712	179.479	0.0247222	DOWN
Potri.007G138100	Potri.007G138100	AT5G44210.1	erf domain protein 9	Chr07:14982030-14984329	25.7519	253.529	0.101574	DOWN
Potri.016G094200	Potri.016G094200	ATCG00540.1	photosynthetic electron transfer A	Chr16:8218190-8219153	1448.89	923.111	1.56957	UP
Potri.011G129100	Potri.011G129100	AT4G27280.1	Calcium-binding EF-hand family protein	Chr11:15420160-15421131	0.203278	156.891	0.00129566	DOWN
Potri.001G119500	Potri.001G119500	AT4G12400.2	stress-inducible protein, putative	Chr01:9579851-9584796	148.239	4.4294	33.4671	UP
Potri.001G226700	Potri.001G226700	AT4G12735.1		Chr01:23818981-23819370	1e-05	155.571	6.43e-08	DOWN
Potri.010G168300	Potri.010G168300	AT1G26800.1	RING/U-box superfamily protein	Chr10:17079612-17080637	173.564	12.2204	14.2028	UP
Potri.010G111600	Potri.010G111600	AT1G23100.1	GroES-like family protein	Chr10:13027254-13028339	169.355	11.5964	14.6041	UP
Potri.014G168700	Potri.014G168700	AT5G48230.2	acetoacetyl-CoA thiolase 2	Chr14:13504063-13510124	14.2568	212.809	0.0669934	DOWN
Potri.003G065100	Potri.003G065100	ATCG00360.1	Tetratricopeptide repeat (TPR)-like superfamily protein	Chr03:9386829-9388800	2749.24	2101.35	1.30832	UP
Potri.005G100700	Potri.005G100700	AT1G64160.1	Disease resistance-responsive (dirigent-like protein) family protein	Chr05:7700280-7701115	7.45486	186.889	0.0398892	DOWN
Potri.007G088300	Potri.007G088300	AT4G39830.1	Cupredoxin superfamily protein	Chr07:11420932-11423381	1.18154	158.266	0.00746553	DOWN
Potri.011G081000	Potri.011G081000	AT1G30260.1		Chr11:8093774-8095671	6.03044	181.021	0.0333135	DOWN
Potri.013G139900	Potri.013G139900			Chr13:14790128-14790383	315.259	79.8933	3.946	UP
Potri.013G137000	Potri.013G137000	ATCG00700.1	photosystem II reaction center protein N	Chr13:14670207-14670755	2928.99	2274.33	1.28785	UP
Potri.003G202400	Potri.003G202400			Chr03:20413997-20414795	358.279	104.988	3.41257	UP
Potri.002G157700	Potri.002G157700	AT3G61260.1	Remorin family protein	Chr02:11858814-11863229	147.142	5.27082	27.9163	UP
Potri.008G166800	Potri.008G166800	AT5G43330.1	Lactate/malate dehydrogenase family protein	Chr08:11391936-11395644	8.07127	187.757	0.0429879	DOWN
Potri.006G254200	Potri.006G254200	AT1G30380.1	photosystem I subunit K	Chr06:25920864-25922287	92.2987	407.885	0.226286	DOWN
Potri.014G066900	Potri.014G066900	AT3G60690.1	SAUR-like auxin-responsive protein family	Chr14:5454092-5455346	4.10604	169.558	0.0242161	DOWN
Potri.T095600	Potri.T095600	AT2G26560.1	phospholipase A 2A	scaffold_128:46537-47722	0.626374	145.503	0.00430489	DOWN
Potri.006G155500	Potri.006G155500	AT3G24420.1	alpha/beta-Hydrolases superfamily protein	Chr06:14043648-14046301	2.20887	156.04	0.0141558	DOWN
Potri.003G202500	Potri.003G202500	AT4G14270.1		Chr03:20415300-20416504	369.03	115.381	3.19836	UP
Potri.001G285500	Potri.001G285500	AT5G09590.1	mitochondrial HSO70 2	Chr01:29177058-29180511	161.091	11.6295	13.8519	UP
Potri.001G411800	Potri.001G411800	AT4G27280.1	Calcium-binding EF-hand family protein	Chr01:43642873-43643660	2.32043	155.108	0.0149601	DOWN
Potri.005G133400	Potri.005G133400			Chr05:10790249-10792426	17.2856	211.213	0.0818397	DOWN
Potri.005G154500	Potri.005G154500	ATCG00070.1	photosystem II reaction center protein K precursor	Chr05:14818202-14820092	14330.7	18608.2	0.770128	DOWN
Potri.012G135100	Potri.012G135100	AT4G25433.1	peptidoglycan-binding LysM domain-containing protein	Chr12:15154761-15155708	0.426513	142.779	0.00298723	DOWN
Potri.017G142000	Potri.017G142000	AT1G02260.1	Divalent ion symporter	Chr17:14950930-14951164	1e-05	142.705	7.01e-08	DOWN
Potri.001G194800	Potri.001G194800	ATCG01280.1	Chloroplast Ycf2;ATPase, AAA type, core	Chr01:18150744-18151356	15.7384	203.776	0.0772338	DOWN
Potri.005G096400	Potri.005G096400	AT3G12830.1	SAUR-like auxin-responsive protein family	Chr05:7264290-7265181	0.790503	141.158	0.00560013	DOWN
Potri.008G224300	Potri.008G224300			Chr08:19139443-19140758	23.0296	227.543	0.10121	DOWN
Potri.004G218400	Potri.004G218400	AT1G60950.1	2Fe-2S ferredoxin-like superfamily protein	Chr04:22526328-22527343	4.50334	161.788	0.0278348	DOWN
Potri.015G024000	Potri.015G024000	AT5G24090.1	chitinase A	Chr15:1867913-1869092	4.68979	161.769	0.0289907	DOWN
Potri.008G205200	Potri.008G205200	AT4G37370.1	cytochrome P450, family 81, subfamily D, polypeptide 8	Chr08:14847791-14849691	0.731296	140.844	0.00519224	DOWN
Potri.009G038800	Potri.009G038800	AT5G59030.1	copper transporter 1	Chr09:4694422-4695501	4.77704	160.54	0.0297561	DOWN
Potri.T103100	Potri.T103100	ATCG01130.1	Ycf1 protein	scaffold_149:61151-61778	69.4947	341.91	0.203254	DOWN
Potri.001G056700	Potri.001G056700	AT3G61470.1	photosystem I light harvesting complex gene 2	Chr01:4281270-4283377	53.1176	302.643	0.175512	DOWN
Potri.007G087600	Potri.007G087600	ATCG00350.1	Photosystem I, PsaA/PsaB protein	Chr07:11358431-11358998	756.18	395.405	1.91242	UP
Potri.004G040600	Potri.004G040600	AT4G27450.1	Aluminium induced protein with YGL and LRDR motifs	Chr04:3103236-3104922	6.43805	164.431	0.0391535	DOWN
Potri.013G018000	Potri.013G018000	AT5G28540.1	heat shock protein 70 (Hsp 70) family protein	Chr13:1178016-1181121	118.32	1.28162	92.3207	UP
Potri.001G304800	Potri.001G304800	AT4G34050.1	S-adenosyl-L-methionine-dependent methyltransferases superfamily protein	Chr01:30772403-30774048	4.38266	154.038	0.0284518	DOWN
Potri.001G088800	Potri.001G088800	AT5G42050.1	DCD (Development and Cell Death) domain protein	Chr01:7025148-7027845	94.1678	387.882	0.242774	DOWN
Potri.010G138200	Potri.010G138200			Chr10:15096459-15096681	1e-05	132.272	7.56e-08	DOWN
Potri.016G068600	Potri.016G068600	AT3G11820.1	syntaxin of plants 121	Chr16:4911813-4913968	0.478402	132.821	0.00360186	DOWN
Potri.017G078100	Potri.017G078100	AT5G62740.1	SPFH/Band 7/PHB domain-containing membrane-associated protein family	Chr17:9140735-9143240	24.5118	218.537	0.112163	DOWN
Potri.006G043700	Potri.006G043700	AT3G10190.1	Calcium-binding EF-hand family protein	Chr06:3119815-3121240	1.56415	135.327	0.0115583	DOWN
Potri.001G469600	Potri.001G469600	AT3G13310.1	Chaperone DnaJ-domain superfamily protein	Chr01:50169934-50170866	155.525	14.588	10.6612	UP
Potri.008G069400	Potri.008G069400	AT2G40140.1	zinc finger (CCCH-type) family protein	Chr08:4259406-4262651	2.36528	139.133	0.0170001	DOWN
Potri.006G263600	Potri.006G263600	AT4G31800.2	WRKY DNA-binding protein 18	Chr06:26679118-26680878	21.8061	206.849	0.10542	DOWN
Potri.004G172300	Potri.004G172300	AT2G17880.1	Chaperone DnaJ-domain superfamily protein	Chr04:19093539-19094358	1.30937	133.385	0.00981647	DOWN
Potri.012G054900	Potri.012G054900	AT1G73805.1	Calmodulin binding protein-like	Chr12:5541786-5546159	0.423639	128.501	0.00329678	DOWN
Potri.005G218800	Potri.005G218800	AT2G30570.1	photosystem II reaction center W	Chr05:23097548-23098595	100.289	390.243	0.256991	DOWN
Potri.006G267700	Potri.006G267700	AT5G24930.1	CONSTANS-like 4	Chr06:26919920-26922388	5.9937	150.398	0.0398523	DOWN
Potri.012G062600	Potri.012G062600	ATCG00490.1	ribulose-bisphosphate carboxylases	Chr12:7086234-7087933	76320.7	80978	0.942487	DOWN
Potri.010G060900	Potri.010G060900	AT2G29420.1	glutathione S-transferase tau 7	Chr10:8955074-8956266	178.291	25.2473	7.06178	UP
Potri.014G064000	Potri.014G064000	ATMG00080.1	ribosomal protein L16	Chr14:5107055-5107377	7845.18	7260.82	1.08048	UP
Potri.005G195700	Potri.005G195700	AT1G71695.1	Peroxidase superfamily protein	Chr05:21246530-21248943	207.989	586.941	0.354361	DOWN
Potri.016G126600	Potri.016G126600	AT5G01650.1	Tautomerase/MIF superfamily protein	Chr16:12932540-12933854	220.542	45.5311	4.84377	UP
Potri.008G057000	Potri.008G057000			Chr08:3364265-3364799	33.9915	234.162	0.145162	DOWN
Potri.008G074600	Potri.008G074600	AT4G14270.1		Chr08:4663688-4664649	49.8325	273.237	0.182378	DOWN
Potri.005G188300	Potri.005G188300	AT1G78780.2	pathogenesis-related family protein	Chr05:20577362-20578597	19.906	194.952	0.102107	DOWN
Potri.002G028700	Potri.002G028700	AT4G39090.1	Papain family cysteine protease	Chr02:1869555-1878286	47.1711	267.305	0.176469	DOWN
Potri.003G141900	Potri.003G141900	AT5G42050.1	DCD (Development and Cell Death) domain protein	Chr03:15860792-15863656	125.131	432.782	0.289132	DOWN
Potri.001G158000	Potri.001G158000	AT4G16600.1	Nucleotide-diphospho-sugar transferases superfamily protein	Chr01:13148611-13152953	0.600826	122.946	0.00488691	DOWN
Potri.010G200500	Potri.010G200500	AT2G39730.2	rubisco activase	Chr10:19238879-19242307	323.94	105.749	3.06329	UP
Potri.001G158800	Potri.001G158800	AT4G39720.1	VQ motif-containing protein	Chr01:13225757-13226690	1.48484	127.656	0.0116316	DOWN
Potri.013G153400	Potri.013G153400	AT2G03340.1	WRKY DNA-binding protein 3	Chr13:15672151-15675074	7.07212	152.716	0.046309	DOWN
Potri.017G134000	Potri.017G134000	AT2G26560.1	phospholipase A 2A	Chr17:14356659-14358909	0.833641	120.463	0.00692031	DOWN
Potri.016G029600	Potri.016G029600	AT3G56880.1	VQ motif-containing protein	Chr16:1676013-1677622	8.46152	155.727	0.0543356	DOWN
Potri.008G201400	Potri.008G201400	AT3G23600.1	alpha/beta-Hydrolases superfamily protein	Chr08:14175278-14179682	63.7062	299.462	0.212736	DOWN
Potri.001G107800	Potri.001G107800	AT4G11650.1	osmotin 34	Chr01:8563784-8564939	27.2394	211.043	0.12907	DOWN
Potri.015G062200	Potri.015G062200	AT3G47470.1	light-harvesting chlorophyll-protein complex I subunit A4	Chr15:8519403-8525431	55.0354	280.968	0.195878	DOWN
Potri.017G113000	Potri.017G113000	AT1G04560.1	AWPM-19-like family protein	Chr17:12843919-12845742	103.557	1.75627	58.9642	UP
Potri.008G213100	Potri.008G213100	AT1G24020.1	MLP-like protein 423	Chr08:16772878-16773843	6.21756	144.566	0.0430085	DOWN
Potri.009G116400	Potri.009G116400	AT4G39260.3	cold, circadian rhythm, and RNA binding 1	Chr09:9834712-9836027	5.61402	140.012	0.0400967	DOWN
Potri.009G169900	Potri.009G169900	AT1G76490.1	hydroxy methylglutaryl CoA reductase 1	Chr09:12875709-12878110	0.129227	116.49	0.00110934	DOWN
Potri.002G114500	Potri.002G114500	AT1G58440.1	FAD/NAD(P)-binding oxidoreductase family protein	Chr02:8600907-8605311	1.14491	121.855	0.00939567	DOWN
Potri.008G198000	Potri.008G198000	AT4G02040.1		Chr08:13858294-13859728	3.949	128.945	0.0306255	DOWN
Potri.014G172400	Potri.014G172400	AT1G61520.1	photosystem I light harvesting complex gene 3	Chr14:13984327-13986028	39.6118	235.303	0.168344	DOWN
Potri.002G191600	Potri.002G191600	AT2G47180.1	galactinol synthase 1	Chr02:15195267-15197250	103.341	2.04218	50.6033	UP
Potri.003G150800	Potri.003G150800	AT5G51190.1	Integrase-type DNA-binding superfamily protein	Chr03:16494208-16495755	3.48892	127.254	0.027417	DOWN
Potri.015G063500	Potri.015G063500	AT3G47730.1	ATP-binding cassette A2	Chr15:8761017-8766243	3.41756	127.92	0.0267164	DOWN
Potri.003G087400	Potri.003G087400	AT4G21700.1	Protein of unknown function (DUF2921)	Chr03:11473426-11476814	0.766725	112.25	0.00683051	DOWN
Potri.010G150800	Potri.010G150800	AT3G17210.1	heat stable protein 1	Chr10:15938396-15939837	11.8297	157.75	0.0749902	DOWN
Potri.010G059500	Potri.010G059500	AT1G60420.1	DC1 domain-containing protein	Chr10:8814273-8822037	327.98	116.421	2.81719	UP
Potri.011G129400	Potri.011G129400	AT4G27270.1	Quinone reductase family protein	Chr11:15446874-15450637	84.8409	333.954	0.25405	DOWN
Potri.T035400	Potri.T035400	AT1G02930.1	glutathione S-transferase 6	scaffold_36:275582-276998	13.6562	162.376	0.0841023	DOWN
Potri.019G006700	Potri.019G006700	AT5G09810.1	actin 7	Chr19:784552-786884	5.96643	134.141	0.0444788	DOWN
Potri.009G009300	Potri.009G009300	AT2G28000.1	chaperonin-60alpha	Chr09:1670391-1674566	211.477	48.234	4.3844	UP
Potri.003G103900	Potri.003G103900	AT1G32350.1	alternative oxidase 1D	Chr03:12884949-12886834	2.38751	121.798	0.0196022	DOWN
Potri.013G041600	Potri.013G041600	AT3G04720.1	pathogenesis-related 4	Chr13:2927791-2929045	39.7118	232.92	0.170495	DOWN
Potri.015G024100	Potri.015G024100	AT5G24090.1	chitinase A	Chr15:1871877-1873072	3.78745	124.279	0.0304754	DOWN
Potri.005G254100	Potri.005G254100	AT1G42970.1	glyceraldehyde-3-phosphate dehydrogenase B subunit	Chr05:25516454-25519443	23.2575	190.117	0.122333	DOWN
Potri.007G115500	Potri.007G115500	AT4G37370.1	cytochrome P450, family 81, subfamily D, polypeptide 8	Chr07:13692244-13694058	0.378783	109.642	0.00345473	DOWN
Potri.001G268500	Potri.001G268500			Chr01:27640491-27641107	1.54731	114.616	0.0134999	DOWN
Potri.004G224400	Potri.004G224400	AT4G24280.1	chloroplast heat shock protein 70-1	Chr04:23064051-23068232	138.34	15.0427	9.19649	UP
Potri.011G033100	Potri.011G033100	AT5G54500.2	flavodoxin-like quinone reductase 1	Chr11:2715929-2719130	41.0603	234.535	0.175071	DOWN
Potri.005G130400	Potri.005G130400	AT5G66570.1	PS II oxygen-evolving complex 1	Chr05:10468201-10470010	182.945	511.139	0.357916	DOWN
Potri.009G066100	Potri.009G066100	AT3G45640.1	mitogen-activated protein kinase 3	Chr09:6652438-6656080	7.66606	138.466	0.0553642	DOWN
Potri.014G185500	Potri.014G185500			Chr14:16267840-16269157	20.3838	179.455	0.113587	DOWN
Potri.010G198100	Potri.010G198100			Chr10:19072771-19074119	1.8005	112.034	0.016071	DOWN
Potri.014G161300	Potri.014G161300	AT5G14780.1	formate dehydrogenase	Chr14:12699621-12704140	245.774	70.6444	3.47903	UP
Potri.007G026200	Potri.007G026200			Chr07:1953244-1953574	39.0947	227.398	0.171922	DOWN
Potri.004G031500	Potri.004G031500	AT4G21280.2	photosystem II subunit QA	Chr04:2286767-2288691	118.649	391.615	0.302974	DOWN
Potri.005G214800	Potri.005G214800	AT3G22830.1	heat shock transcription factor A6B	Chr05:22773450-22776670	101.145	3.1718	31.8888	UP
Potri.002G202600	Potri.002G202600	AT1G02810.1	Plant invertase/pectin methylesterase inhibitor superfamily	Chr02:16482737-16484667	0.174603	106.556	0.0016386	DOWN
Potri.005G133000	Potri.005G133000			Chr05:10744984-10746334	14.867	159.508	0.0932054	DOWN
Potri.015G091400	Potri.015G091400	AT1G13440.1	glyceraldehyde-3-phosphate dehydrogenase C2	Chr15:11339218-11342620	58.7853	270.998	0.216922	DOWN
Potri.004G162400	Potri.004G162400	AT4G38970.1	fructose-bisphosphate aldolase 2	Chr04:18343817-18346393	32.5076	208.832	0.155664	DOWN
Potri.009G062200	Potri.009G062200	AT5G13490.1	ADP/ATP carrier 2	Chr09:6396399-6400305	7.65619	135.638	0.0564458	DOWN
Potri.014G006900	Potri.014G006900	AT3G49780.1	phytosulfokine 4 precursor	Chr14:731205-735001	44.3819	237.392	0.186956	DOWN
Potri.009G065000	Potri.009G065000	AT3G20940.1	cytochrome P450, family 705, subfamily A, polypeptide 30	Chr09:6577715-6579905	0.0647712	105.413	0.000614452	DOWN
Potri.001G303000	Potri.001G303000	AT4G34131.1	UDP-glucosyl transferase 73B3	Chr01:30651927-30653762	92.3602	1.48428	62.2256	UP
Potri.008G018800	Potri.008G018800	AT5G22060.1	DNAJ homologue 2	Chr08:991234-994434	186.746	39.8987	4.6805	UP
Potri.011G047300	Potri.011G047300			Chr11:4044361-4046496	1.37431	109.053	0.0126022	DOWN
Potri.008G170100	Potri.008G170100	AT5G46050.1	peptide transporter 3	Chr08:11624404-11629610	0.468086	104.329	0.00448663	DOWN
Potri.005G154300	Potri.005G154300	ATCG00830.1	ribosomal protein L2	Chr05:14813786-14815682	670.491	1260.99	0.531718	DOWN
Potri.004G168800	Potri.004G168800	AT2G16600.1	rotamase CYP 3	Chr04:18787399-18789378	40.4071	225.996	0.178796	DOWN
Potri.013G143400	Potri.013G143400	ATCG01280.1	Chloroplast Ycf2;ATPase, AAA type, core	Chr13:14901897-14907618	11.5803	146.372	0.0791155	DOWN
Potri.013G140300	Potri.013G140300	ATCG00810.1	ribosomal protein L22	Chr13:14811317-14812353	155.213	25.0753	6.18988	UP
Potri.011G075000	Potri.011G075000	ATCG01280.1	Chloroplast Ycf2;ATPase, AAA type, core	Chr11:7215821-7217613	1912.39	1482.17	1.29026	UP
Potri.010G218600	Potri.010G218600	AT1G07930.1	GTP binding Elongation factor Tu family protein	Chr10:20466436-20469305	39.4394	221.002	0.178457	DOWN
Potri.014G056600	Potri.014G056600	AT3G24100.1	Uncharacterised protein family SERF	Chr14:4385174-4386008	97.985	3.43352	28.5378	UP
Potri.011G122100	Potri.011G122100	AT4G27450.1	Aluminium induced protein with YGL and LRDR motifs	Chr11:14729513-14735837	15.7957	157.766	0.100121	DOWN
Potri.010G142900	Potri.010G142900	AT5G49450.1	basic leucine-zipper 1	Chr10:15427507-15436960	8.13689	135.419	0.0600868	DOWN
Potri.002G171300	Potri.002G171300	AT3G61770.1	Acid phosphatase/vanadium-dependent haloperoxidase-related protein	Chr02:13013712-13017406	100.501	4.78835	20.9886	UP
Potri.001G459200	Potri.001G459200	AT1G26420.1	FAD-binding Berberine family protein	Chr01:49340279-49342134	1.67398	106.027	0.0157882	DOWN
Potri.001G463300	Potri.001G463300	AT2G34790.1	FAD-binding Berberine family protein	Chr01:49746986-49748962	1.12222	106.817	0.010506	DOWN
Potri.004G106800	Potri.004G106800	AT3G02470.1	S-adenosylmethionine decarboxylase	Chr04:9400603-9403466	26.5368	187.296	0.141684	DOWN
Potri.002G016000	Potri.002G016000	AT1G76100.1	plastocyanin 1	Chr02:924014-925050	23.9372	177.389	0.134942	DOWN
Potri.005G144000	Potri.005G144000	AT5G36220.1	cytochrome p450 81d1	Chr05:12291466-12293525	0.799723	99.8746	0.00800727	DOWN
Potri.011G025400	Potri.011G025400	AT1G11580.1	methylesterase PCR A	Chr11:2105409-2108297	2.36052	109.709	0.0215162	DOWN
Potri.004G122900	Potri.004G122900	AT5G39670.1	Calcium-binding EF-hand family protein	Chr04:11707964-11709141	4.48166	116.442	0.0384883	DOWN
Potri.017G118500	Potri.017G118500	AT1G67000.1	Protein kinase superfamily protein	Chr17:13283275-13284109	3.97693	112.178	0.035452	DOWN
Potri.008G032900	Potri.008G032900	AT2G39210.1	Major facilitator superfamily protein	Chr08:1821278-1823427	0.816031	98.4719	0.00828694	DOWN
Potri.006G070900	Potri.006G070900	AT5G35320.1		Chr06:5291293-5292708	93.4091	3.43645	27.1819	UP
Potri.010G060300	Potri.010G060300	AT1G60420.1	DC1 domain-containing protein	Chr10:8914763-8916682	131.858	17.827	7.39653	UP
Potri.003G120300	Potri.003G120300	AT4G11820.2	hydroxymethylglutaryl-CoA synthase / HMG-CoA synthase / 3-hydroxy-3-methylglutaryl coenzyme A synthase	Chr03:14265133-14269761	1.62508	101.834	0.0159581	DOWN
Potri.010G089400	Potri.010G089400	AT1G03130.1	photosystem I subunit D-2	Chr10:11303162-11304654	21.1682	168.527	0.125607	DOWN
Potri.002G100500	Potri.002G100500	AT1G35210.1		Chr02:7252459-7253278	0.262122	96.8795	0.00270565	DOWN
Potri.010G075100	Potri.010G075100	AT1G06137.1		Chr10:10156102-10156751	0.29419	96.4379	0.00305056	DOWN
Potri.009G055100	Potri.009G055100	AT3G51970.1	acyl-CoA sterol acyl transferase 1	Chr09:5866432-5868001	0.225208	95.7487	0.00235207	DOWN
Potri.007G065600	Potri.007G065600	AT1G56070.1	Ribosomal protein S5/Elongation factor G/III/V family protein	Chr07:8332923-8337131	20.0911	163.634	0.122781	DOWN
Potri.010G153500	Potri.010G153500	AT1G02500.1	S-adenosylmethionine synthetase 1	Chr10:16111967-16114202	9.10351	131.104	0.0694373	DOWN
Potri.014G160400	Potri.014G160400	AT5G35690.1		Chr14:12624191-12629534	167.625	35.0663	4.78023	UP
Potri.003G142300	Potri.003G142300	AT4G23990.1	cellulose synthase like G3	Chr03:15899592-15905420	2.37354	103.673	0.0228945	DOWN
Potri.005G055500	Potri.005G055500	AT2G15530.4	RING/U-box superfamily protein	Chr05:3925857-3926127	113.964	11.074	10.2911	UP
Potri.015G086800	Potri.015G086800	AT2G31880.1	Leucine-rich repeat protein kinase family protein	Chr15:10981121-10983408	4.77828	111.893	0.042704	DOWN
Potri.006G260800	Potri.006G260800			Chr06:26395492-26395863	2.2535	102.756	0.0219306	DOWN
Potri.T141100	Potri.T141100			scaffold_346:56026-56744	5.54297	114.451	0.0484309	DOWN
Potri.013G142200	Potri.013G142200	ATCG00190.1	RNA polymerase subunit beta	Chr13:14870525-14873735	112.313	356.485	0.315057	DOWN
Potri.011G158100	Potri.011G158100	AT5G44390.1	FAD-binding Berberine family protein	Chr11:17533888-17535838	11.3079	134.956	0.0837895	DOWN
Potri.005G096200	Potri.005G096200			Chr05:7236772-7237215	0.446728	92.8471	0.00481144	DOWN
Potri.015G068200	Potri.015G068200	AT1G18980.1	RmlC-like cupins superfamily protein	Chr15:9269044-9269956	0.183432	92.1352	0.0019909	DOWN
Potri.004G117800	Potri.004G117800	AT5G15650.1	reversibly glycosylated polypeptide 2	Chr04:10979326-10982438	4.71077	109.482	0.0430278	DOWN
Potri.002G189000	Potri.002G189000	AT4G01850.1	S-adenosylmethionine synthetase 2	Chr02:14883606-14885840	6.00239	117.788	0.0509593	DOWN
Potri.005G108700	Potri.005G108700	AT3G51330.1	Eukaryotic aspartyl protease family protein	Chr05:8354457-8365054	12.7652	136.857	0.093274	DOWN
Potri.019G058100	Potri.019G058100			Chr19:9005902-9006120	3.1138	105.571	0.0294948	DOWN
Potri.002G077300	Potri.002G077300	AT1G21550.1	Calcium-binding EF-hand family protein	Chr02:5345328-5346049	0.632981	90.3348	0.00700706	DOWN
Potri.017G036800	Potri.017G036800	AT4G05320.2	polyubiquitin 10	Chr17:3075981-3085015	374.832	171.89	2.18065	UP
Potri.001G461700	Potri.001G461700	AT4G20820.1	FAD-binding Berberine family protein	Chr01:49540459-49542256	10.8228	129.96	0.0832779	DOWN
Potri.009G085600	Potri.009G085600	AT3G49780.1	phytosulfokine 4 precursor	Chr09:8015347-8016071	19.1606	155.568	0.123165	DOWN
Potri.001G270500	Potri.001G270500	AT1G12740.1	cytochrome P450, family 87, subfamily A, polypeptide 2	Chr01:27782188-27784890	0.596398	89.9189	0.00663262	DOWN
Potri.004G061300	Potri.004G061300	AT1G29290.1		Chr04:5007987-5008843	0.461114	89.2761	0.00516503	DOWN
Potri.010G132700	Potri.010G132700	AT1G68710.1	ATPase E1-E2 type family protein / haloacid dehalogenase-like hydrolase family protein	Chr10:14745663-14751833	0.615434	89.7541	0.00685689	DOWN
Potri.006G027300	Potri.006G027300	AT3G56940.1	dicarboxylate diiron protein, putative (Crd1)	Chr06:1834843-1837539	11.2271	131.588	0.0853201	DOWN
Potri.004G086700	Potri.004G086700	AT5G37690.1	SGNH hydrolase-type esterase superfamily protein	Chr04:7264442-7266950	44.411	215.437	0.206144	DOWN
Potri.009G141600	Potri.009G141600	AT2G17040.1	NAC domain containing protein 36	Chr09:11274310-11276232	5.72067	110.216	0.0519042	DOWN
Potri.018G013800	Potri.018G013800	AT5G24930.1	CONSTANS-like 4	Chr18:1068307-1070172	16.9418	145.587	0.116369	DOWN
Potri.002G115400	Potri.002G115400			Chr02:8688396-8688549	47.0547	220.36	0.213536	DOWN
Potri.018G002900	Potri.018G002900	AT5G26220.1	ChaC-like family protein	Chr18:192457-195368	4.1245	106.137	0.0388602	DOWN
Potri.008G041400	Potri.008G041400	AT1G61560.1	Seven transmembrane MLO family protein	Chr08:2354598-2358954	6.92191	114.042	0.0606961	DOWN
Potri.014G096100	Potri.014G096100	AT4G01070.1	UDP-Glycosyltransferase superfamily protein	Chr14:7508112-7510444	17.6857	147.142	0.120195	DOWN
Potri.007G014200	Potri.007G014200	AT2G18050.1	histone H1-3	Chr07:1065287-1066743	43.2549	211.633	0.204386	DOWN
Potri.016G115500	Potri.016G115500	AT3G51860.1	cation exchanger 3	Chr16:11990933-11994827	43.051	211.351	0.203694	DOWN
Potri.009G152800	Potri.009G152800	AT5G17920.1	Cobalamin-independent synthase family protein	Chr09:11970828-11977282	5.96943	108.087	0.055228	DOWN
Potri.016G065300	Potri.016G065300	AT4G37980.1	elicitor-activated gene 3-1	Chr16:4604864-4607401	117.251	15.577	7.52719	UP
Potri.019G022900	Potri.019G022900	AT3G25820.1	terpene synthase-like sequence-1,8-cineole	Chr19:2615057-2618297	8.42414	118.15	0.0713004	DOWN
Potri.006G104600	Potri.006G104600	AT5G01650.2	Tautomerase/MIF superfamily protein	Chr06:8086276-8088780	48.0662	219.098	0.219382	DOWN
Potri.010G045100	Potri.010G045100	AT1G70580.1	alanine-2-oxoglutarate aminotransferase 2	Chr10:7600722-7606675	12.0998	130.823	0.0924899	DOWN
Potri.007G129700	Potri.007G129700	AT2G31390.1	pfkB-like carbohydrate kinase family protein	Chr07:14498482-14502686	6.44855	110.556	0.0583284	DOWN
Potri.008G111300	Potri.008G111300			Chr08:7092401-7098765	1e-05	85.5793	1.17e-07	DOWN
Potri.001G071100	Potri.001G071100	AT1G09590.1	Translation protein SH3-like family protein	Chr01:5679030-5679945	27.6889	169.291	0.163558	DOWN
Potri.013G083500	Potri.013G083500	AT5G05300.1		Chr13:7751051-7751997	2.94354	94.9531	0.0309999	DOWN
Potri.010G209400	Potri.010G209400	AT2G37430.1	C2H2 and C2HC zinc fingers superfamily protein	Chr10:19882729-19883645	58.0439	238.521	0.243349	DOWN
Potri.006G195300	Potri.006G195300	AT5G49040.1	Disease resistance-responsive (dirigent-like protein) family protein	Chr06:21136289-21137114	1e-05	84.2158	1.19e-07	DOWN
Potri.014G017300	Potri.014G017300	AT1G27730.1	salt tolerance zinc finger	Chr14:1668253-1669316	0.906374	84.6575	0.0107064	DOWN
Potri.013G105300	Potri.013G105300	AT4G09150.2	T-complex protein 11	Chr13:11901346-11909411	99.5584	9.71867	10.244	UP
Potri.001G054400	Potri.001G054400	AT3G23990.1	heat shock protein 60	Chr01:4122155-4127012	91.6384	6.43911	14.2315	UP
Potri.002G082100	Potri.002G082100	AT1G21750.1	PDI-like 1-1	Chr02:5736578-5741143	16.028	139.35	0.11502	DOWN
Potri.014G072300	Potri.014G072300	AT2G45510.1	cytochrome P450, family 704, subfamily A, polypeptide 2	Chr14:5836092-5838977	23.5045	157.635	0.149107	DOWN
Potri.013G141000	Potri.013G141000			Chr13:14828216-14832398	5554.84	5187.99	1.07071	UP
Potri.006G202200	Potri.006G202200	AT3G11820.1	syntaxin of plants 121	Chr06:21708975-21711228	2.35312	92.7475	0.0253713	DOWN
Potri.002G211300	Potri.002G211300	ATMG01320.1	NADH dehydrogenase 2B	Chr02:18358099-18358803	1093.71	786.553	1.39051	UP
Potri.018G078800	Potri.018G078800			Chr18:10444164-10445724	0.333568	82.2223	0.0040569	DOWN
Potri.014G140500	Potri.014G140500	AT1G12900.1	glyceraldehyde 3-phosphate dehydrogenase A subunit 2	Chr14:10693241-10696194	5.26757	103.978	0.0506604	DOWN
Potri.011G074300	Potri.011G074300			Chr11:7200412-7200795	1094.03	788.198	1.38801	UP
Potri.008G026700	Potri.008G026700	AT1G08230.2	Transmembrane amino acid transporter family protein	Chr08:1418435-1420689	3.16752	95.4779	0.0331754	DOWN
Potri.004G101700	Potri.004G101700	AT3G02520.1	general regulatory factor 7	Chr04:8913738-8917756	47.6235	211.873	0.224774	DOWN
Potri.007G141400	Potri.007G141400	AT5G38280.1	PR5-like receptor kinase	Chr07:15182688-15185273	4.31501	99.0176	0.0435782	DOWN
Potri.019G091400	Potri.019G091400	AT2G42360.1	RING/U-box superfamily protein	Chr19:12239885-12240662	0.898048	81.9136	0.0109634	DOWN
Potri.010G182200	Potri.010G182200	AT3G10985.1	senescence associated gene 20	Chr10:18003503-18004587	19.0361	144.397	0.131832	DOWN
Potri.002G251200	Potri.002G251200	AT5G48480.1	Lactoylglutathione lyase / glyoxalase I family protein	Chr02:24100170-24101782	145.974	395.261	0.36931	DOWN
Potri.002G072100	Potri.002G072100	AT1G77120.1	alcohol dehydrogenase 1	Chr02:4982638-4986403	41.6631	197.821	0.21061	DOWN
Potri.001G459100	Potri.001G459100	AT4G20800.1	FAD-binding Berberine family protein	Chr01:49330711-49332394	2.07753	90.8321	0.0228722	DOWN
Potri.005G032400	Potri.005G032400	AT1G55020.1	lipoxygenase 1	Chr05:2425801-2431106	2.44441	90.2142	0.0270956	DOWN
Potri.010G142800	Potri.010G142800	AT4G16260.1	Glycosyl hydrolase superfamily protein	Chr10:15420939-15423504	9.31223	115.878	0.0803624	DOWN
Potri.008G189400	Potri.008G189400	AT1G60470.1	galactinol synthase 4	Chr08:13125130-13127205	33.8582	178.154	0.19005	DOWN
Potri.018G110800	Potri.018G110800	AT5G58070.1	temperature-induced lipocalin	Chr18:13686995-13688648	195.946	60.9292	3.21596	UP
Potri.009G038300	Potri.009G038300	AT5G02020.2		Chr09:4670861-4675701	51.1551	218.281	0.234354	DOWN
Potri.003G061200	Potri.003G061200	AT3G21352.1		Chr03:8870936-8871497	19.7166	143.904	0.137012	DOWN
Potri.005G007300	Potri.005G007300	AT1G10630.1	ADP-ribosylation factor A1F	Chr05:421063-424212	29.9805	168.469	0.177959	DOWN
Potri.004G181900	Potri.004G181900	AT2G17040.1	NAC domain containing protein 36	Chr04:19851955-19853787	4.93307	98.3806	0.0501427	DOWN
Potri.008G154800	Potri.008G154800	AT3G22560.1	Acyl-CoA N-acyltransferases (NAT) superfamily protein	Chr08:10482149-10482650	0.739709	80.2099	0.00922217	DOWN
Potri.014G068200	Potri.014G068200	AT2G45290.1	Transketolase	Chr14:5545593-5549425	5.38731	101.643	0.0530023	DOWN
Potri.006G085200	Potri.006G085200	AT3G09390.1	metallothionein 2A	Chr06:6441805-6446677	1209.38	1922.8	0.628968	DOWN
Potri.004G012100	Potri.004G012100	AT4G21990.1	APS reductase 3	Chr04:780648-783359	3.96785	93.2913	0.0425318	DOWN
Potri.005G172400	Potri.005G172400	AT1G37130.1	nitrate reductase 2	Chr05:18771144-18775080	2.45204	89.2908	0.0274613	DOWN
Potri.011G051800	Potri.011G051800	AT4G03510.1	RING membrane-anchor 1	Chr11:4440390-4443316	2.82429	89.8825	0.031422	DOWN
Potri.011G098900	Potri.011G098900			Chr11:12063002-12064255	8.52833	111.052	0.0767958	DOWN
Potri.001G084400	Potri.001G084400	AT4G24120.1	YELLOW STRIPE like 1	Chr01:6704814-6708135	19.5345	142.714	0.136879	DOWN
Potri.015G043300	Potri.015G043300	AT1G52870.1	Peroxisomal membrane 22 kDa (Mpv17/PMP22) family protein	Chr15:4165289-4165409	1e-05	79.8171	1.25e-07	DOWN
Potri.T005900	Potri.T005900			scaffold_21:438692-439050	472.518	897.599	0.526424	DOWN
Potri.012G043200	Potri.012G043200	AT1G73500.1	MAP kinase kinase 9	Chr12:3906627-3908058	0.688246	78.308	0.00878896	DOWN
Potri.002G014700	Potri.002G014700	AT4G35750.1	SEC14 cytosolic factor family protein / phosphoglyceride transfer family protein	Chr02:858121-859426	13.0675	124.992	0.104547	DOWN
Potri.013G143300	Potri.013G143300	ATCG00830.1	ribosomal protein L2	Chr13:14896122-14898256	1121.86	824.654	1.3604	UP
Potri.003G013600	Potri.003G013600			Chr03:1582336-1582498	1e-05	77.6646	1.29e-07	DOWN
Potri.006G003400	Potri.006G003400	AT5G47770.1	farnesyl diphosphate synthase 1	Chr06:259875-263892	9.41824	111.513	0.0844587	DOWN
Potri.012G102200	Potri.012G102200	AT1G69040.2	ACT domain repeat 4	Chr12:12691330-12693562	3.84181	90.2037	0.0425904	DOWN
Potri.001G197900	Potri.001G197900	AT3G13920.1	eukaryotic translation initiation factor 4A1	Chr01:19068485-19072746	17.3848	134.84	0.128929	DOWN
Potri.016G031300	Potri.016G031300	AT5G65600.1	Concanavalin A-like lectin protein kinase family protein	Chr16:1754827-1756122	2.36205	86.1856	0.0274066	DOWN
Potri.T074700	Potri.T074700			scaffold_81:73631-73853	234.134	88.2682	2.65253	UP
Potri.005G246100	Potri.005G246100	AT1G76100.1	plastocyanin 1	Chr05:25017349-25019684	63.6072	237.463	0.267862	DOWN
Potri.010G177900	Potri.010G177900	AT5G48380.1	BAK1-interacting receptor-like kinase 1	Chr10:17719876-17722510	1.9037	82.3005	0.0231311	DOWN
Potri.017G063300	Potri.017G063300	AT5G13180.1	NAC domain containing protein 83	Chr17:5966964-5968520	1.66738	82.2966	0.0202606	DOWN
Potri.002G117800	Potri.002G117800	AT5G67590.1	NADH-ubiquinone oxidoreductase-related	Chr02:8825390-8827973	87.2168	7.62262	11.4418	UP
Potri.016G071600	Potri.016G071600	AT2G35980.1	Late embryogenesis abundant (LEA) hydroxyproline-rich glycoprotein family	Chr16:5255730-5258615	429.631	828.85	0.518346	DOWN
Potri.007G111600	Potri.007G111600	AT1G73260.1	kunitz trypsin inhibitor 1	Chr07:13444792-13445651	10.2659	113.789	0.0902187	DOWN
Potri.002G145300	Potri.002G145300	AT3G60690.1	SAUR-like auxin-responsive protein family	Chr02:10840154-10841364	0.271762	76.1768	0.00356752	DOWN
Potri.015G024200	Potri.015G024200	AT5G24090.1	chitinase A	Chr15:1884527-1885702	0.417708	76.5155	0.00545913	DOWN
Potri.015G032600	Potri.015G032600	AT5G37780.1	calmodulin 1	Chr15:2629535-2632931	34.5728	174.382	0.198259	DOWN
Potri.010G059400	Potri.010G059400	AT1G60420.1	DC1 domain-containing protein	Chr10:8814273-8822037	112.198	18.745	5.98549	UP
Potri.001G362300	Potri.001G362300	AT3G13080.1	multidrug resistance-associated protein 3	Chr01:37468157-37475263	2.78467	85.5009	0.0325689	DOWN
Potri.004G000400	Potri.004G000400	AT1G73260.1	kunitz trypsin inhibitor 1	Chr04:75004-75868	85.6634	277.299	0.308921	DOWN
Potri.015G139800	Potri.015G139800	AT3G48890.1	membrane-associated progesterone binding protein 3	Chr15:14783196-14785527	56.0201	220.26	0.254336	DOWN
Potri.009G123400	Potri.009G123400	AT5G66320.1	GATA transcription factor 5	Chr09:10283233-10285131	0.571608	75.1511	0.00760612	DOWN
Potri.014G171500	Potri.014G171500	AT3G07600.1	Heavy metal transport/detoxification superfamily protein	Chr14:13827698-13830165	1e-05	75.3424	1.33e-07	DOWN
Potri.008G099300	Potri.008G099300	AT3G17390.1	S-adenosylmethionine synthetase family protein	Chr08:6233219-6235618	6.59907	99.9019	0.0660555	DOWN
Potri.005G036800	Potri.005G036800	AT3G05200.1	RING/U-box superfamily protein	Chr05:2697054-2698611	2.84683	84.5343	0.0336766	DOWN
Potri.018G032200	Potri.018G032200	AT2G26640.1	3-ketoacyl-CoA synthase 11	Chr18:2499681-2502231	2.2774	84.0664	0.0270905	DOWN
Potri.016G116800	Potri.016G116800			Chr16:12122343-12123113	1.08393	79.1758	0.0136902	DOWN
Potri.004G213400	Potri.004G213400	AT2G28000.1	chaperonin-60alpha	Chr04:22114420-22117772	82.7148	6.51704	12.6921	UP
Potri.005G104100	Potri.005G104100	AT3G25750.1	F-box family protein with a domain of unknown function (DUF295)	Chr05:7958634-7959264	0.873915	74.0692	0.0117986	DOWN
Potri.008G219200	Potri.008G219200	AT3G16720.1	TOXICOS EN LEVADURA 2	Chr08:18275400-18276687	0.234931	74.9062	0.00313634	DOWN
Potri.011G150400	Potri.011G150400	AT4G10500.1	2-oxoglutarate (2OG) and Fe(II)-dependent oxygenase superfamily protein	Chr11:16897668-16899566	0.123269	74.6859	0.0016505	DOWN
Potri.003G128800	Potri.003G128800	AT4G23420.3	NAD(P)-binding Rossmann-fold superfamily protein	Chr03:14889089-14891595	24.3901	148.937	0.163761	DOWN
Potri.016G106800	Potri.016G106800	AT3G54040.1	PAR1 protein	Chr16:10822522-10824517	3.83325	87.985	0.0435671	DOWN
Potri.002G189900	Potri.002G189900	AT1G23800.1	aldehyde dehydrogenase 2B7	Chr02:15000591-15005303	8.37712	104.594	0.0800918	DOWN
Potri.010G059600	Potri.010G059600	AT1G60420.1	DC1 domain-containing protein	Chr10:8832324-8834870	92.6685	10.1028	9.17256	UP
Potri.005G067400	Potri.005G067400	AT2G31305.1	inhibitor-3	Chr05:4856811-4857522	210.493	75.9533	2.77135	UP
Potri.002G155300	Potri.002G155300	AT2G45760.1	BON association protein 2	Chr02:11709036-11709826	1.94299	78.5658	0.0247307	DOWN
Potri.013G106200	Potri.013G106200	AT5G36110.1	cytochrome P450, family 716, subfamily A, polypeptide 1	Chr13:12001166-12003400	1.55132	78.0077	0.0198868	DOWN
Potri.010G220500	Potri.010G220500	AT1G61560.1	Seven transmembrane MLO family protein	Chr10:20573445-20577585	4.27263	90.0088	0.047469	DOWN
Potri.017G041700	Potri.017G041700	AT4G16740.2	terpene synthase 03	Chr17:3424872-3428777	126.572	26.4666	4.78233	UP
Potri.003G138600	Potri.003G138600	AT4G11070.1	WRKY family transcription factor	Chr03:15654979-15658916	0.319896	73.059	0.0043786	DOWN
Potri.003G166500	Potri.003G166500	AT5G13180.1	NAC domain containing protein 83	Chr03:17720802-17722856	0.845628	73.0485	0.0115763	DOWN
Potri.003G212000	Potri.003G212000	AT5G60900.1	receptor-like protein kinase 1	Chr03:21054549-21056955	2.71566	82.5526	0.0328961	DOWN
Potri.006G060600	Potri.006G060600	AT2G12400.1		Chr06:4428899-4434069	107.001	17.4445	6.1338	UP
Potri.002G099400	Potri.002G099400	AT1G78280.1	transferases, transferring glycosyl groups	Chr02:7164647-7174950	86.1558	8.94682	9.62977	UP
Potri.003G067500	Potri.003G067500	ATCG01280.1	Chloroplast Ycf2;ATPase, AAA type, core	Chr03:9569426-9570201	6.04694	96.0197	0.062976	DOWN
Potri.003G115400	Potri.003G115400	AT4G22740.1	glycine-rich protein	Chr03:13837311-13840404	71.4062	3.12968	22.8158	UP
Potri.019G084800	Potri.019G084800	AT1G34420.1	leucine-rich repeat transmembrane protein kinase family protein	Chr19:11721889-11725903	2.20109	81.352	0.0270564	DOWN
Potri.001G036900	Potri.001G036900	AT3G21240.1	4-coumarate:CoA ligase 2	Chr01:2614752-2618030	1.04894	76.224	0.0137613	DOWN
Potri.017G027900	Potri.017G027900	AT3G13710.1	prenylated RAB acceptor 1.F4	Chr17:2496597-2497543	1.85063	76.5281	0.0241824	DOWN
Potri.013G140600	Potri.013G140600	ATCG00780.1	ribosomal protein L14	Chr13:14814562-14814898	623.685	398.128	1.56654	UP
Potri.011G113400	Potri.011G113400	AT1G17170.1	glutathione S-transferase TAU 24	Chr11:13856656-13857463	468.692	270.985	1.72959	UP
Potri.011G107900	Potri.011G107900	AT2G34250.1	SecY protein transport family protein	Chr11:13109281-13113194	5.54784	92.3023	0.0601051	DOWN
Potri.010G060100	Potri.010G060100	AT1G60420.1	DC1 domain-containing protein	Chr10:8886523-8889939	85.1979	8.60706	9.89861	UP
Potri.005G119200	Potri.005G119200	AT1G43910.1	P-loop containing nucleoside triphosphate hydrolases superfamily protein	Chr05:9241520-9243507	3.16559	84.5446	0.0374428	DOWN
Potri.019G100800	Potri.019G100800	AT4G03510.1	RING membrane-anchor 1	Chr19:13016078-13019223	3.49481	84.4151	0.0414003	DOWN
Potri.008G175100	Potri.008G175100	AT2G29420.1	glutathione S-transferase tau 7	Chr08:11991318-11992435	0.829897	71.1635	0.0116618	DOWN
Potri.013G014900	Potri.013G014900	AT1G56220.3	Dormancy/auxin associated family protein	Chr13:946247-949167	13.1519	116.401	0.112988	DOWN
Potri.006G185000	Potri.006G185000	AT1G69410.1	eukaryotic elongation factor 5A-3	Chr06:19872885-19876133	32.0644	163.006	0.196707	DOWN
Potri.T064500	Potri.T064500	AT1G66940.1	protein kinase-related	scaffold_67:92341-93321	2.09202	80.8389	0.0258789	DOWN
Potri.008G223500	Potri.008G223500	AT3G26300.1	cytochrome P450, family 71, subfamily B, polypeptide 34	Chr08:19013718-19015765	1.16545	75.725	0.0153906	DOWN
Potri.008G208600	Potri.008G208600	ATCG00270.1	photosystem II reaction center protein D	Chr08:15829914-15830920	1308.37	1019.89	1.28285	UP
Potri.010G186500	Potri.010G186500			Chr10:18293878-18294801	27.926	151.949	0.183785	DOWN
Potri.010G013100	Potri.010G013100	AT3G06890.1		Chr10:1666871-1667689	3.64942	83.3298	0.0437949	DOWN
Potri.004G003200	Potri.004G003200	AT4G22240.1	Plastid-lipid associated protein PAP / fibrillin family protein	Chr04:216562-219431	220.298	85.0652	2.58975	UP
Potri.006G063000	Potri.006G063000	AT1G15690.1	Inorganic H pyrophosphatase family protein	Chr06:4619803-4625104	41.1352	181.792	0.226276	DOWN
Potri.008G054700	Potri.008G054700	AT3G12580.1	heat shock protein 70	Chr08:3227256-3230308	244.996	102.92	2.38045	UP
Potri.019G035600	Potri.019G035600	AT5G18130.1		Chr19:4037651-4040356	12.2181	111.69	0.109393	DOWN
Potri.001G320500	Potri.001G320500	AT4G13940.1	S-adenosyl-L-homocysteine hydrolase	Chr01:32539503-32542181	1.91867	74.1822	0.0258643	DOWN
Potri.009G024300	Potri.009G024300	AT2G31945.1		Chr09:3581417-3582109	11.9794	108.698	0.110208	DOWN
Potri.006G217700	Potri.006G217700	AT3G43540.1	Protein of unknown function (DUF1350)	Chr06:23017194-23021794	72.64	4.08467	17.7836	UP
Potri.001G061200	Potri.001G061200	AT5G13180.1	NAC domain containing protein 83	Chr01:4717149-4719371	3.86891	82.7561	0.0467508	DOWN
Potri.017G111000	Potri.017G111000			Chr17:12662082-12662970	50.6057	199.757	0.253336	DOWN
Potri.T170100	Potri.T170100			scaffold_1014:0-1657	0.808532	69.0461	0.01171	DOWN
Potri.005G072300	Potri.005G072300	AT4G40030.2	Histone superfamily protein	Chr05:5266154-5268040	19.5276	129.218	0.151121	DOWN
Potri.017G117600	Potri.017G117600	AT1G66920.2	Protein kinase superfamily protein	Chr17:13221474-13222498	1.12312	73.0218	0.0153806	DOWN
Potri.011G057800	Potri.011G057800	AT5G46110.1	Glucose-6-phosphate/phosphate translocator-related	Chr11:5103401-5107463	17.9757	123.218	0.145885	DOWN
Potri.004G127000	Potri.004G127000	AT1G40390.1	DNAse I-like superfamily protein	Chr04:12794969-12797648	3.54115	81.046	0.0436931	DOWN
Potri.014G087600	Potri.014G087600	AT4G23470.1	PLAC8 family protein	Chr14:6911920-6915409	10.9183	104.199	0.104783	DOWN
Potri.018G031500	Potri.018G031500	AT2G07734.1	Alpha-L RNA-binding motif/Ribosomal protein S4 family protein	Chr18:2435409-2439134	128.193	30.4817	4.20557	UP
Potri.011G112700	Potri.011G112700	AT3G14420.1	Aldolase-type TIM barrel family protein	Chr11:13772663-13778337	50.2026	197.059	0.254759	DOWN
Potri.001G248100	Potri.001G248100	AT1G07350.1	RNA-binding (RRM/RBD/RNP motifs) family protein	Chr01:25795952-25799144	95.6648	14.7739	6.47526	UP
Potri.004G230000	Potri.004G230000	AT5G36930.2	Disease resistance protein (TIR-NBS-LRR class) family	Chr04:23537457-23539334	1.59317	72.5929	0.0219466	DOWN
Potri.005G195600	Potri.005G195600	AT1G71695.1	Peroxidase superfamily protein	Chr05:21238646-21241573	7.39551	94.7555	0.0780483	DOWN
Potri.017G147000	Potri.017G147000	AT1G01490.1	Heavy metal transport/detoxification superfamily protein	Chr17:15396213-15397192	5.21624	87.8054	0.0594068	DOWN
Potri.001G029700	Potri.001G029700	AT3G56710.1	sigma factor binding protein 1	Chr01:2186521-2187295	13.2209	111.125	0.118973	DOWN
Potri.006G126800	Potri.006G126800	AT2G37040.1	PHE ammonia lyase 1	Chr06:10249100-10252655	3.20524	80.6128	0.0397609	DOWN
Potri.018G028900	Potri.018G028900	AT4G32390.1	Nucleotide-sugar transporter family protein	Chr18:2281784-2283630	3.59573	80.5831	0.0446214	DOWN
Potri.013G001600	Potri.013G001600	AT3G05880.1	Low temperature and salt responsive protein family	Chr13:108000-109289	10.7169	103.754	0.103291	DOWN
Potri.013G136700	Potri.013G136700	ATCG00720.1	photosynthetic electron transfer B	Chr13:14665902-14668908	2893.28	2581.51	1.12077	UP
Potri.001G387600	Potri.001G387600	AT2G34250.1	SecY protein transport family protein	Chr01:40372217-40378341	11.4081	105.17	0.108473	DOWN
Potri.004G017600	Potri.004G017600	AT3G26040.1	HXXXD-type acyl-transferase family protein	Chr04:1166575-1168137	1.99999	71.8777	0.0278249	DOWN
Potri.019G010400	Potri.019G010400	AT5G09810.1	actin 7	Chr19:1224127-1226981	3.2253	79.4933	0.0405732	DOWN
Potri.008G159300	Potri.008G159300	AT3G22930.1	calmodulin-like 11	Chr08:10815708-10817972	0.281703	66.7005	0.0042234	DOWN
Potri.011G124800	Potri.011G124800	AT1G52855.1		Chr11:14966161-14966434	1e-05	66.3666	1.51e-07	DOWN
Potri.018G098200	Potri.018G098200	AT4G30380.1	Barwin-related endoglucanase	Chr18:12654962-12655992	23.7341	135.304	0.175413	DOWN
Potri.010G055400	Potri.010G055400	AT3G04120.1	glyceraldehyde-3-phosphate dehydrogenase C subunit 1	Chr10:8532475-8535186	24.3842	137.284	0.177619	DOWN
Potri.013G141300	Potri.013G141300			Chr13:14844508-14845329	896.83	654.806	1.36961	UP
Potri.014G188200	Potri.014G188200	AT4G09510.1	cytosolic invertase 2	Chr14:16984034-16985340	207.577	81.0769	2.56025	UP
Potri.009G064900	Potri.009G064900	AT1G12740.1	cytochrome P450, family 87, subfamily A, polypeptide 2	Chr09:6564713-6568151	0.173284	65.0287	0.00266473	DOWN
Potri.001G471900	Potri.001G471900	AT1G55670.1	photosystem I subunit G	Chr01:50305700-50306655	79.8793	248.567	0.321359	DOWN
Potri.001G105200	Potri.001G105200	AT4G11600.1	glutathione peroxidase 6	Chr01:8383980-8386411	225.797	94.9861	2.37716	UP
Potri.001G375500	Potri.001G375500	AT1G53210.1	sodium/calcium exchanger family protein / calcium-binding EF hand family protein	Chr01:39036492-39046648	143.702	41.0436	3.5012	UP
Potri.001G079800	Potri.001G079800	AT5G51190.1	Integrase-type DNA-binding superfamily protein	Chr01:6317170-6318328	3.29122	77.0213	0.0427313	DOWN
Potri.005G116600	Potri.005G116600	AT2G18050.1	histone H1-3	Chr05:8973165-8974291	17.9564	118.456	0.151587	DOWN
Potri.012G041900	Potri.012G041900	AT1G68090.1	annexin 5	Chr12:3776342-3779596	75.7931	7.67082	9.8807	UP
Potri.003G011600	Potri.003G011600	ATMG01360.1	cytochrome oxidase	Chr03:1292083-1293183	136.663	37.1321	3.68045	UP
Potri.004G020500	Potri.004G020500	AT5G54770.1	thiazole biosynthetic enzyme, chloroplast (ARA6) (THI1) (THI4)	Chr04:1392049-1393635	0.195668	64.1532	0.00305001	DOWN
Potri.008G209800	Potri.008G209800	AT3G16510.1	Calcium-dependent lipid-binding (CaLB domain) family protein	Chr08:16030485-16031802	2.02517	72.8744	0.0277899	DOWN
Potri.007G117000	Potri.007G117000	AT5G38280.1	PR5-like receptor kinase	Chr07:13758537-13759685	1.21698	68.2576	0.0178292	DOWN
Potri.005G112900	Potri.005G112900	AT5G66190.1	ferredoxin-NADP(+)-oxidoreductase 1	Chr05:8655515-8658631	53.4	196.671	0.271519	DOWN
Potri.014G184800	Potri.014G184800			Chr14:16143170-16143805	11.1903	101.107	0.110678	DOWN
Potri.004G217200	Potri.004G217200	AT3G44880.1	Pheophorbide a oxygenase family protein with Rieske [2Fe-2S] domain	Chr04:22395429-22401165	122.776	30.0284	4.08866	UP
Potri.006G144000	Potri.006G144000	AT2G06520.1	photosystem II subunit X	Chr06:12200541-12204096	54.5841	197.603	0.276231	DOWN
Potri.T094100	Potri.T094100	AT4G11650.1	osmotin 34	scaffold_126:41819-42914	24.1204	134.086	0.179888	DOWN
Potri.014G185900	Potri.014G185900			Chr14:16337527-16337772	5.0339	82.8268	0.0607762	DOWN
Potri.001G214600	Potri.001G214600	AT2G21100.1	Disease resistance-responsive (dirigent-like protein) family protein	Chr01:21723542-21724261	0.219303	63.9365	0.00343001	DOWN
Potri.016G128300	Potri.016G128300	AT2G38470.1	WRKY DNA-binding protein 33	Chr16:13096392-13099016	0.179749	63.7508	0.00281956	DOWN
Potri.017G034700	Potri.017G034700	AT1G66980.1	suppressor of npr1-1 constitutive 4	Chr17:2931267-2933607	2.81205	71.3064	0.0394362	DOWN
Potri.017G147400	Potri.017G147400	AT1G01490.1	Heavy metal transport/detoxification superfamily protein	Chr17:15418378-15419516	2.27183	71.8808	0.0316055	DOWN
Potri.014G052500	Potri.014G052500	AT1G02170.1	metacaspase 1	Chr14:4141776-4145849	137.032	39.7328	3.44884	UP
Potri.013G010700	Potri.013G010700	AT4G25800.1	Calmodulin-binding protein	Chr13:672424-676346	4.92184	78.2642	0.0628875	DOWN
Potri.003G216100	Potri.003G216100	AT5G19875.1		Chr03:21298053-21298906	56.9022	1.66268	34.2232	UP
Potri.008G107800	Potri.008G107800	AT4G02080.1	secretion-associated RAS super family 2	Chr08:6842060-6844472	19.6841	121.271	0.162315	DOWN
Potri.003G015200	Potri.003G015200	AT1G60950.1	2Fe-2S ferredoxin-like superfamily protein	Chr03:1923453-1924333	5.8537	81.8787	0.0714923	DOWN
Potri.002G043200	Potri.002G043200	AT5G09500.1	Ribosomal protein S19 family protein	Chr02:2767868-2770488	14.741	107.232	0.137468	DOWN
Potri.013G025800	Potri.013G025800	AT3G05200.1	RING/U-box superfamily protein	Chr13:1681201-1683079	2.83304	70.0663	0.0404337	DOWN
Potri.008G040100	Potri.008G040100	AT3G54960.1	PDI-like 1-3	Chr08:2270618-2273780	13.7145	104.289	0.131505	DOWN
Potri.009G085100	Potri.009G085100	AT4G14960.2	Tubulin/FtsZ family protein	Chr09:7982807-7985353	14.4193	106.6	0.135265	DOWN
Potri.018G045800	Potri.018G045800	AT5G11650.1	alpha/beta-Hydrolases superfamily protein	Chr18:4220585-4224292	12.852	101.308	0.126861	DOWN
Potri.011G041700	Potri.011G041700	AT4G05070.1	Wound-responsive family protein	Chr11:3555584-3555812	6.58748	84.3474	0.0780994	DOWN
Potri.002G017500	Potri.002G017500	AT1G20225.1	Thioredoxin superfamily protein	Chr02:1018634-1020864	0.898306	61.447	0.0146192	DOWN
Potri.002G247600	Potri.002G247600			Chr02:23837224-23837901	0.324673	61.4607	0.00528261	DOWN
Potri.004G181200	Potri.004G181200	AT1G47670.1	Transmembrane amino acid transporter family protein	Chr04:19790754-19793592	0.288408	61.6923	0.00467494	DOWN
Potri.010G251000	Potri.010G251000	AT5G10695.1		Chr10:22323469-22324029	1e-05	61.2685	1.63e-07	DOWN
Potri.006G006000	Potri.006G006000	AT4G16370.1	oligopeptide transporter	Chr06:397098-401204	1.50519	65.3149	0.0230451	DOWN
Potri.009G041700	Potri.009G041700	AT1G07350.1	RNA-binding (RRM/RBD/RNP motifs) family protein	Chr09:4868711-4871651	69.3716	6.23885	11.1193	UP
Potri.005G252600	Potri.005G252600	AT1G20693.2	high mobility group B2	Chr05:25444849-25447825	8.41896	89.8443	0.0937061	DOWN
Potri.011G045100	Potri.011G045100	AT1G61250.1	secretory carrier 3	Chr11:3814217-3819402	36.9944	157.209	0.23532	DOWN
Potri.001G048900	Potri.001G048900	AT1G15520.1	pleiotropic drug resistance 12	Chr01:3680372-3687683	3.20053	73.168	0.0437422	DOWN
Potri.008G010400	Potri.008G010400	AT1G16880.1	uridylyltransferase-related	Chr08:563340-567180	4.11615	76.492	0.0538115	DOWN
Potri.002G102500	Potri.002G102500	AT4G24380.1		Chr02:7403111-7405385	131.68	37.0134	3.55763	UP
Potri.006G233300	Potri.006G233300			Chr06:24306518-24307280	90.7321	15.3832	5.89813	UP
Potri.014G033000	Potri.014G033000	AT2G26560.1	phospholipase A 2A	Chr14:2697923-2699561	2.23542	68.3849	0.0326888	DOWN
Potri.014G033600	Potri.014G033600	AT2G26560.1	phospholipase A 2A	Chr14:2757001-2759526	2.29993	68.2196	0.0337136	DOWN
Potri.001G099400	Potri.001G099400	AT4G11280.1	1-aminocyclopropane-1-carboxylic acid (acc) synthase 6	Chr01:7854147-7857398	0.152327	60.1113	0.00253408	DOWN
Potri.001G316300	Potri.001G316300	AT3G01320.1	SIN3-like 1	Chr01:32166403-32167208	0.435369	60.4365	0.00720374	DOWN
Potri.004G223500	Potri.004G223500	AT3G02430.1	Protein of unknown function (DUF679)	Chr04:22976118-22977153	0.171873	60.2466	0.00285282	DOWN
Potri.005G098200	Potri.005G098200	AT1G56010.2	NAC domain containing protein 1	Chr05:7448322-7452703	1e-05	60.4478	1.65e-07	DOWN
Potri.009G140800	Potri.009G140800	AT1G47670.1	Transmembrane amino acid transporter family protein	Chr09:11227212-11230414	0.255548	60.1686	0.0042472	DOWN
Potri.016G016500	Potri.016G016500	AT3G21790.1	UDP-Glycosyltransferase superfamily protein	Chr16:892271-893926	0.3404	60.4172	0.00563416	DOWN
Potri.015G105100	Potri.015G105100	AT5G50920.1	CLPC homologue 1	Chr15:12301804-12308877	27.6749	136.85	0.202228	DOWN
Potri.004G175800	Potri.004G175800	AT1G68010.1	hydroxypyruvate reductase	Chr04:19412937-19416061	11.7207	97.0368	0.120786	DOWN
Potri.006G067200	Potri.006G067200	AT5G20230.1	blue-copper-binding protein	Chr06:5035409-5037170	8.54291	88.0233	0.0970528	DOWN
Potri.010G063500	Potri.010G063500	AT4G13510.1	ammonium transporter 1;1	Chr10:9120742-9122764	3.03954	72.171	0.0421158	DOWN
Potri.018G114800	Potri.018G114800			Chr18:13969119-13969683	179.49	68.8659	2.60637	UP
Potri.T094200	Potri.T094200	AT4G11650.1	osmotin 34	scaffold_126:44257-48905	17.214	112.181	0.153448	DOWN
Potri.002G009800	Potri.002G009800	AT4G35090.1	catalase 2	Chr02:567201-574736	104.204	282.908	0.368332	DOWN
Potri.014G036400	Potri.014G036400	AT1G06870.1	Peptidase S24/S26A/S26B/S26C family protein	Chr14:2963368-2966758	7.7993	85.8782	0.0908182	DOWN
Potri.005G219700	Potri.005G219700	AT5G09500.1	Ribosomal protein S19 family protein	Chr05:23161744-23164651	18.9728	114.154	0.166204	DOWN
Potri.006G033300	Potri.006G033300	AT2G40890.1	cytochrome P450, family 98, subfamily A, polypeptide 3	Chr06:2227422-2232687	9.1603	90.5683	0.101142	DOWN
Potri.016G137900	Potri.016G137900	AT3G56400.1	WRKY DNA-binding protein 70	Chr16:14049378-14051741	9.71618	90.1839	0.107737	DOWN
Potri.002G202300	Potri.002G202300	AT4G02280.1	sucrose synthase 3	Chr02:16415743-16422183	13.8351	101.097	0.13685	DOWN
Potri.018G132600	Potri.018G132600	AT5G35320.1		Chr18:15334260-15342095	59.7862	3.1768	18.8196	UP
Potri.004G072700	Potri.004G072700			Chr04:6093075-6093207	1e-05	59.5681	1.68e-07	DOWN
Potri.011G081700	Potri.011G081700			Chr11:8194935-8195617	1e-05	59.6625	1.68e-07	DOWN
Potri.T095700	Potri.T095700	AT2G26560.1	phospholipase A 2A	scaffold_128:60527-62570	1e-05	59.4225	1.68e-07	DOWN
Potri.007G018900	Potri.007G018900	AT3G51000.1	alpha/beta-Hydrolases superfamily protein	Chr07:1451288-1453038	6.44535	80.4689	0.0800974	DOWN
Potri.009G004900	Potri.009G004900			Chr09:989220-989641	99.3649	271.583	0.365873	DOWN
Potri.001G270300	Potri.001G270300	AT1G12740.1	cytochrome P450, family 87, subfamily A, polypeptide 2	Chr01:27752091-27754883	0.378548	58.1776	0.00650677	DOWN
Potri.003G133400	Potri.003G133400	AT2G46150.1	Late embryogenesis abundant (LEA) hydroxyproline-rich glycoprotein family	Chr03:15272812-15273760	0.172638	58.4053	0.00295586	DOWN
Potri.009G090700	Potri.009G090700	AT3G43740.1	Leucine-rich repeat (LRR) family protein	Chr09:8321571-8325112	24.0802	126.169	0.190857	DOWN
Potri.017G017300	Potri.017G017300	AT1G28480.1	Thioredoxin superfamily protein	Chr17:1462472-1462940	7.82241	83.2888	0.0939191	DOWN
Potri.002G146300	Potri.002G146300	AT2G45290.1	Transketolase	Chr02:10891598-10895524	3.5874	70.7995	0.0506698	DOWN
Potri.002G179400	Potri.002G179400	AT5G24510.1	60S acidic ribosomal protein family	Chr02:13944554-13945833	27.2981	133.066	0.205147	DOWN
Potri.005G113100	Potri.005G113100	AT2G17880.1	Chaperone DnaJ-domain superfamily protein	Chr05:8701848-8703659	4.36901	73.8262	0.0591797	DOWN
Potri.013G006100	Potri.013G006100	AT1G09340.1	chloroplast RNA binding	Chr13:409320-412222	4.79807	73.1883	0.0655579	DOWN
Potri.T070200	Potri.T070200			scaffold_75:118636-119012	4.46681	73.168	0.0610487	DOWN
Potri.001G451100	Potri.001G451100	AT5G54160.1	O-methyltransferase 1	Chr01:48525612-48527370	5.69591	76.1073	0.0748405	DOWN
Potri.019G114300	Potri.019G114300	AT4G12020.2	protein kinase family protein	Chr19:14252415-14254586	2.12716	65.5327	0.0324595	DOWN
Potri.013G039300	Potri.013G039300	AT4G14746.1		Chr13:2710821-2715362	1.36726	61.3152	0.0222989	DOWN
Potri.019G038200	Potri.019G038200	AT5G17920.1	Cobalamin-independent synthase family protein	Chr19:4326952-4332125	1.18706	61.7013	0.0192388	DOWN
Potri.014G024500	Potri.014G024500	AT5G47830.1		Chr14:2100417-2103594	51.1014	1.87888	27.1978	UP
Potri.002G253800	Potri.002G253800	AT2G20260.1	photosystem I subunit E-2	Chr02:24305374-24307086	176.072	394.135	0.44673	DOWN
Potri.004G043800	Potri.004G043800	ATCG01280.1	Chloroplast Ycf2;ATPase, AAA type, core	Chr04:3307777-3313569	4.23375	72.9806	0.058012	DOWN
Potri.008G031700	Potri.008G031700	AT5G58330.1	lactate/malate dehydrogenase family protein	Chr08:1731695-1736488	5.37689	75.8733	0.0708667	DOWN
Potri.T115400	Potri.T115400	AT3G48290.2	cytochrome P450, family 71, subfamily A, polypeptide 24	scaffold_185:31934-32703	5.487	75.7156	0.0724686	DOWN
Potri.002G138800	Potri.002G138800	AT4G09320.1	Nucleoside diphosphate kinase family protein	Chr02:10307018-10308850	36.8618	150.89	0.244296	DOWN
Potri.014G130100	Potri.014G130100	AT2G47710.1	Adenine nucleotide alpha hydrolases-like superfamily protein	Chr14:9922879-9927295	179.503	71.1582	2.52259	UP
Potri.005G223600	Potri.005G223600	AT3G54700.1	phosphate transporter 1;7	Chr05:23449049-23451047	0.493313	56.6512	0.0087079	DOWN
Potri.T079500	Potri.T079500	AT4G39830.1	Cupredoxin superfamily protein	scaffold_87:39186-41651	0.337647	56.4295	0.00598352	DOWN
Potri.016G084400	Potri.016G084400	AT5G02870.2	Ribosomal protein L4/L1 family	Chr16:6587938-6590113	6.18806	77.4659	0.0798811	DOWN
Potri.003G038500	Potri.003G038500	AT3G13750.1	beta galactosidase 1	Chr03:5084968-5092288	3.64455	68.3198	0.0533454	DOWN
Potri.005G174400	Potri.005G174400	AT1G16810.1		Chr05:18995048-18996934	50.9097	1.41245	36.0435	UP
Potri.001G250500	Potri.001G250500	AT1G07230.1	non-specific phospholipase C1	Chr01:25991075-25993990	11.2841	91.5628	0.123239	DOWN
Potri.012G023400	Potri.012G023400	AT2G46690.1	SAUR-like auxin-responsive protein family	Chr12:2060103-2061094	11.9026	91.4954	0.13009	DOWN
Potri.001G263000	Potri.001G263000	AT4G05320.2	polyubiquitin 10	Chr01:27177811-27179871	116.265	32.475	3.58014	UP
Potri.014G016800	Potri.014G016800	AT1G27760.3	interferon-related developmental regulator family protein / IFRD protein family	Chr14:1623473-1627637	94.8424	20.7161	4.5782	UP
Potri.003G181400	Potri.003G181400	AT1G15950.1	cinnamoyl coa reductase 1	Chr03:18841740-18844704	7.17087	80.5381	0.089037	DOWN
Potri.001G078100	Potri.001G078100			Chr01:6172009-6174681	6.77598	76.0474	0.0891021	DOWN
Potri.002G261500	Potri.002G261500			Chr02:24963845-24966586	130.906	41.1018	3.18492	UP
Potri.018G027700	Potri.018G027700	AT2G25490.1	EIN3-binding F box protein 1	Chr18:2202619-2206754	3.14711	66.7962	0.0471151	DOWN
Potri.018G114200	Potri.018G114200	AT5G62865.1		Chr18:13927176-13928264	4.90842	70.6987	0.0694273	DOWN
Potri.T084300	Potri.T084300	AT5G60900.1	receptor-like protein kinase 1	scaffold_95:21640-27164	0.449973	54.7564	0.00821772	DOWN
Potri.009G097300	Potri.009G097300	AT4G35220.1	Cyclase family protein	Chr09:8730017-8732286	0.792747	55.4348	0.0143005	DOWN
Potri.011G156100	Potri.011G156100	AT1G30620.1	NAD(P)-binding Rossmann-fold superfamily protein	Chr11:17410221-17416156	0.864571	55.6417	0.0155382	DOWN
Potri.016G063200	Potri.016G063200	AT2G37270.1	ribosomal protein 5B	Chr16:4448130-4450172	18.6219	108.923	0.170964	DOWN
Potri.008G134000	Potri.008G134000	AT2G01670.1	nudix hydrolase homolog 17	Chr08:8907118-8908811	45.7875	0.843841	54.2608	UP
Potri.004G135200	Potri.004G135200	AT4G15093.1	catalytic LigB subunit of aromatic ring-opening dioxygenase family	Chr04:15533510-15536802	150.094	54.7418	2.74185	UP
Potri.005G067300	Potri.005G067300	AT5G39450.1	F-box family protein	Chr05:4850098-4854431	2.62103	62.7995	0.0417365	DOWN
Potri.001G050100	Potri.001G050100	AT2G02360.1	phloem protein 2-B10	Chr01:3820469-3823780	142.617	49.1581	2.90119	UP
Potri.010G245400	Potri.010G245400	AT5G64140.1	ribosomal protein S28	Chr10:22025374-22026781	32.3277	139.276	0.232112	DOWN
Potri.005G259900	Potri.005G259900	AT1G76650.1	calmodulin-like 38	Chr05:25835887-25837405	98.8372	23.0751	4.28328	UP
Potri.010G184500	Potri.010G184500	AT3G11050.1	ferritin 2	Chr10:18158805-18162012	75.6866	11.0521	6.84816	UP
Potri.014G024100	Potri.014G024100	AT5G43060.1	Granulin repeat cysteine protease family protein	Chr14:2057453-2061082	26.2368	125.993	0.20824	DOWN
Potri.011G043300	Potri.011G043300	AT5G57580.1	Calmodulin-binding protein	Chr11:3676195-3680357	1.68809	58.8517	0.0286838	DOWN
Potri.017G147200	Potri.017G147200	AT1G01490.1	Heavy metal transport/detoxification superfamily protein	Chr17:15406949-15407975	1.87796	58.4348	0.0321377	DOWN
Potri.006G229300	Potri.006G229300	AT4G33010.1	glycine decarboxylase P-protein 1	Chr06:24024410-24034645	3.09022	65.4494	0.0472154	DOWN
Potri.008G051200	Potri.008G051200	AT2G37430.1	C2H2 and C2HC zinc fingers superfamily protein	Chr08:3026655-3027581	3.84043	65.1188	0.0589757	DOWN
Potri.008G204200	Potri.008G204200	AT5G18670.1	beta-amylase 3	Chr08:14728873-14731489	10.2247	86.6945	0.117939	DOWN
Potri.008G054600	Potri.008G054600	AT5G02500.1	heat shock cognate protein 70-1	Chr08:3220567-3223132	90.0678	19.9905	4.50553	UP
Potri.013G159000	Potri.013G159000	AT2G30520.1	Phototropic-responsive NPH3 family protein	Chr13:16110372-16113584	21.1042	113.386	0.186127	DOWN
Potri.T006000	Potri.T006000	ATCG00490.1	ribulose-bisphosphate carboxylases	scaffold_21:439090-439519	6031.18	7726.89	0.780544	DOWN
Potri.005G025700	Potri.005G025700	AT3G05500.1	Rubber elongation factor protein (REF)	Chr05:1888800-1891309	179.322	74.972	2.39185	UP
Potri.013G018600	Potri.013G018600	AT1G09070.1	soybean gene regulated by cold-2	Chr13:1211492-1212681	520.313	349.791	1.4875	UP
Potri.004G048900	Potri.004G048900	AT5G46110.1	Glucose-6-phosphate/phosphate translocator-related	Chr04:3780461-3784766	24.2087	120.108	0.201558	DOWN
Potri.003G171500	Potri.003G171500	AT3G61470.1	photosystem I light harvesting complex gene 2	Chr03:18154972-18156731	28.3149	129.005	0.219487	DOWN
Potri.007G127300	Potri.007G127300	AT2G43320.1	S-adenosyl-L-methionine-dependent methyltransferases superfamily protein	Chr07:14339142-14342848	9.18668	83.5651	0.109934	DOWN
Potri.001G437200	Potri.001G437200	AT1G78380.1	glutathione S-transferase TAU 19	Chr01:46858546-46860674	11.7635	88.7138	0.132601	DOWN
Potri.001G462600	Potri.001G462600	AT1G01980.1	FAD-binding Berberine family protein	Chr01:49688149-49693286	1.74203	57.8309	0.0301228	DOWN
Potri.007G082900	Potri.007G082900	AT3G26300.1	cytochrome P450, family 71, subfamily B, polypeptide 34	Chr07:10741480-10743082	3.06226	64.4905	0.0474839	DOWN
Potri.010G111000	Potri.010G111000	AT1G70830.1	MLP-like protein 28	Chr10:12976946-12978219	4.32336	68.87	0.0627757	DOWN
Potri.013G059900	Potri.013G059900	AT5G60900.1	receptor-like protein kinase 1	Chr13:4504605-4507135	0.664883	52.0294	0.012779	DOWN
Potri.019G023000	Potri.019G023000	AT3G25820.1	terpene synthase-like sequence-1,8-cineole	Chr19:2632581-2635745	10.0945	85.6675	0.117833	DOWN
Potri.002G163100	Potri.002G163100	AT4G01280.2	Homeodomain-like superfamily protein	Chr02:12318059-12323129	51.8807	2.53156	20.4936	UP
Potri.001G081500	Potri.001G081500	AT1G31330.1	photosystem I subunit F	Chr01:6444047-6445913	131.591	312.434	0.42118	DOWN
Potri.008G119600	Potri.008G119600	AT4G39670.1	Glycolipid transfer protein (GLTP) family protein	Chr08:7710557-7713352	5.14176	70.9628	0.0724571	DOWN
Potri.009G055800	Potri.009G055800	AT1G01550.1	Protein of unknown function (DUF793)	Chr09:5918719-5919956	1.88544	56.3326	0.0334698	DOWN
Potri.T006200	Potri.T006200	ATCG00490.1	ribulose-bisphosphate carboxylases	scaffold_22:37057-38281	19376.7	23429.2	0.827032	DOWN
Potri.013G126000	Potri.013G126000			Chr13:13882449-13883959	29.9107	129.986	0.230107	DOWN
Potri.016G083500	Potri.016G083500	AT5G02790.1	Glutathione S-transferase family protein	Chr16:6499607-6502186	22.4501	114.347	0.196333	DOWN
Potri.006G103200	Potri.006G103200	AT5G01550.1	lectin receptor kinase a4.1	Chr06:7979639-7981829	0.608035	51.5521	0.0117946	DOWN
Potri.009G113600	Potri.009G113600	AT3G18830.1	polyol/monosaccharide transporter 5	Chr09:9660054-9663154	0.466444	51.9993	0.0089702	DOWN
Potri.014G183100	Potri.014G183100	AT4G34480.1	O-Glycosyl hydrolases family 17 protein	Chr14:15583738-15583909	1e-05	51.9723	1.92e-07	DOWN
Potri.T095900	Potri.T095900	AT2G26560.1	phospholipase A 2A	scaffold_128:78347-80471	0.098678	51.685	0.00190922	DOWN
Potri.012G098400	Potri.012G098400	AT4G24920.1	secE/sec61-gamma protein transport protein	Chr12:12420791-12422556	8.80891	79.2507	0.111152	DOWN
Potri.006G165700	Potri.006G165700	AT2G36460.1	Aldolase superfamily protein	Chr06:16825709-16832565	37.2157	145.801	0.25525	DOWN
Potri.013G131200	Potri.013G131200	AT3G09390.1	metallothionein 2A	Chr13:14263845-14265139	239.838	478.366	0.501369	DOWN
Potri.001G431400	Potri.001G431400	AT1G78380.1	glutathione S-transferase TAU 19	Chr01:46163066-46164464	54.6566	178.052	0.30697	DOWN
Potri.001G069100	Potri.001G069100	AT3G61110.1	ribosomal protein S27	Chr01:5502677-5503734	86.9487	236.778	0.367216	DOWN
Potri.005G082800	Potri.005G082800	AT4G39640.1	gamma-glutamyl transpeptidase 1	Chr05:6098866-6106555	2.65267	59.2895	0.044741	DOWN
Potri.001G255100	Potri.001G255100	AT4G16260.1	Glycosyl hydrolase superfamily protein	Chr01:26479371-26481456	49.5952	168.476	0.294375	DOWN
Potri.008G112700	Potri.008G112700	AT2G04030.1	Chaperone protein htpG family protein	Chr08:7190799-7197203	72.951	11.3886	6.40562	UP
Potri.003G070500	Potri.003G070500	AT1G54070.1	Dormancy/auxin associated family protein	Chr03:9880134-9882136	6.39267	72.8877	0.0877057	DOWN
Potri.010G013400	Potri.010G013400	AT3G16640.1	translationally controlled tumor protein	Chr10:1694921-1696718	1005.29	799.215	1.25785	UP
Potri.001G466200	Potri.001G466200	AT2G45600.1	alpha/beta-Hydrolases superfamily protein	Chr01:49954539-49955923	4.30786	66.9285	0.0643651	DOWN
Potri.009G118900	Potri.009G118900	AT4G39200.1	Ribosomal protein S25 family protein	Chr09:9974800-9976760	10.4163	83.6867	0.124468	DOWN
Potri.014G053300	Potri.014G053300	AT5G23740.1	ribosomal protein S11-beta	Chr14:4201364-4203659	10.7655	83.1306	0.129501	DOWN
Potri.010G204700	Potri.010G204700	AT2G39530.1	Uncharacterised protein family (UPF0497)	Chr10:19573364-19575148	0.851062	50.2318	0.0169427	DOWN
Potri.008G207200	Potri.008G207200	ATCG00270.1	photosystem II reaction center protein D	Chr08:15225337-15226455	1197.48	984.836	1.21592	UP
Potri.013G140000	Potri.013G140000			Chr13:14791828-14792637	14.2204	93.3616	0.152315	DOWN
Potri.012G058000	Potri.012G058000	AT1G68710.1	ATPase E1-E2 type family protein / haloacid dehalogenase-like hydrolase family protein	Chr12:6016117-6024847	2.64184	58.1335	0.0454444	DOWN
Potri.001G337400	Potri.001G337400	AT5G40760.1	glucose-6-phosphate dehydrogenase 6	Chr01:34066032-34071583	6.86783	71.8183	0.0956279	DOWN
Potri.013G139400	Potri.013G139400	ATCG01040.1	Cytochrome C assembly protein	Chr13:14772454-14773204	517.749	353.845	1.46321	UP
Potri.004G033300	Potri.004G033300	AT4G05070.1	Wound-responsive family protein	Chr04:2438185-2438882	127.016	43.1361	2.94454	UP
Potri.018G124600	Potri.018G124600	AT2G11520.1	calmodulin-binding receptor-like cytoplasmic kinase 3	Chr18:14758342-14763865	3.21813	61.4213	0.0523944	DOWN
Potri.004G007500	Potri.004G007500	AT1G62300.1	WRKY family transcription factor	Chr04:479124-481848	1.30293	54.3302	0.0239817	DOWN
Potri.010G187900	Potri.010G187900	AT2G40140.1	zinc finger (CCCH-type) family protein	Chr10:18377937-18381162	1.26487	54.0087	0.0234197	DOWN
Potri.003G140200	Potri.003G140200	AT4G23880.1		Chr03:15773816-15774679	1e-05	49.7503	2.01e-07	DOWN
Potri.007G031900	Potri.007G031900	AT3G50770.1	calmodulin-like 41	Chr07:2426676-2428139	0.811783	49.7745	0.0163092	DOWN
Potri.017G128700	Potri.017G128700	AT3G18560.1		Chr17:13983672-13984456	0.174143	49.6874	0.00350477	DOWN
Potri.015G049000	Potri.015G049000	AT5G61210.1	soluble N-ethylmaleimide-sensitive factor adaptor protein 33	Chr15:5217973-5221740	7.24837	73.856	0.0981419	DOWN
Potri.005G108200	Potri.005G108200	AT2G17730.2	NEP-interacting protein 2	Chr05:8278146-8280323	9.01013	79.9453	0.112704	DOWN
Potri.011G126700	Potri.011G126700	AT5G54270.1	light-harvesting chlorophyll B-binding protein 3	Chr11:15155429-15157043	26.2441	119.375	0.219846	DOWN
Potri.015G083400	Potri.015G083400	AT3G48240.1	Octicosapeptide/Phox/Bem1p family protein	Chr15:10760139-10761064	23.2046	113.167	0.205047	DOWN
Potri.004G113800	Potri.004G113800	AT3G62870.1	Ribosomal protein L7Ae/L30e/S12e/Gadd45 family protein	Chr04:10322668-10325950	15.2317	94.4731	0.161228	DOWN
Potri.008G061600	Potri.008G061600			Chr08:3708544-3709332	2.77797	57.7033	0.0481423	DOWN
Potri.008G106700	Potri.008G106700	AT3G62420.1	basic region/leucine zipper motif 53	Chr08:6763167-6764166	2.62147	57.9519	0.0452353	DOWN
Potri.009G143300	Potri.009G143300	AT2G17120.1	lysm domain GPI-anchored protein 2 precursor	Chr09:11377243-11384195	2.57691	57.9442	0.0444723	DOWN
Potri.007G050600	Potri.007G050600	AT2G23150.1	natural resistance-associated macrophage protein 3	Chr07:4932204-4935842	6.79295	70.6336	0.0961717	DOWN
Potri.001G314200	Potri.001G314200	AT2G32720.1	cytochrome B5 isoform B	Chr01:31998435-32000970	3.71765	60.2737	0.0616795	DOWN
Potri.002G054900	Potri.002G054900	AT1G03220.1	Eukaryotic aspartyl protease family protein	Chr02:3654027-3655628	3.33464	60.3729	0.0552341	DOWN
Potri.003G099400	Potri.003G099400	AT1G32060.1	phosphoribulokinase	Chr03:12555501-12559046	18.5912	101.156	0.183787	DOWN
Potri.013G130300	Potri.013G130300	AT4G03600.1		Chr13:14188451-14189332	4.83591	64.5127	0.0749606	DOWN
Potri.003G186500	Potri.003G186500	AT1G16180.1	Serinc-domain containing serine and sphingolipid biosynthesis protein	Chr03:19254105-19257895	62.4241	188.516	0.331134	DOWN
Potri.006G022000	Potri.006G022000	AT1G30620.1	NAD(P)-binding Rossmann-fold superfamily protein	Chr06:1555519-1559876	1.14618	53.0345	0.021612	DOWN
Potri.011G155900	Potri.011G155900	AT4G20800.1	FAD-binding Berberine family protein	Chr11:17403416-17405114	0.493344	48.2205	0.010231	DOWN
Potri.005G115700	Potri.005G115700	AT4G36130.1	Ribosomal protein L2 family	Chr05:8922308-8924094	34.5935	135.257	0.255761	DOWN
Potri.007G130100	Potri.007G130100	AT1G06040.1	B-box zinc finger family protein	Chr07:14516518-14519267	34.6326	135.885	0.254867	DOWN
Potri.002G104400	Potri.002G104400	AT2G22500.1	uncoupling protein 5	Chr02:7574002-7576068	2.0954	56.032	0.0373965	DOWN
Potri.010G141400	Potri.010G141400	AT5G49360.1	beta-xylosidase 1	Chr10:15298232-15304245	2.36539	56.8365	0.0416174	DOWN
Potri.001G144100	Potri.001G144100	AT4G35470.1	plant intracellular ras group-related LRR 4	Chr01:11708623-11711083	64.0588	9.03384	7.09098	UP
Potri.001G320400	Potri.001G320400	AT4G13930.1	serine hydroxymethyltransferase 4	Chr01:32510314-32513393	3.84434	59.4527	0.0646622	DOWN
Potri.013G157900	Potri.013G157900	AT2G30490.1	cinnamate-4-hydroxylase	Chr13:16037915-16042613	20.3607	104.334	0.195149	DOWN
Potri.004G161500	Potri.004G161500	AT5G66320.1	GATA transcription factor 5	Chr04:18221922-18223879	4.42946	62.6394	0.0707136	DOWN
Potri.013G142000	Potri.013G142000	AT3G20362.1		Chr13:14865068-14869322	753.783	1178.98	0.639352	DOWN
Potri.019G121800	Potri.019G121800			Chr19:14997271-14998060	34.5162	134.048	0.257491	DOWN
Potri.002G009400	Potri.002G009400	AT1G76360.1	Protein kinase superfamily protein	Chr02:524511-528323	1.29385	52.1753	0.0247981	DOWN
Potri.004G233500	Potri.004G233500	AT5G61520.1	Major facilitator superfamily protein	Chr04:23981242-23983444	1.85725	52.3031	0.0355094	DOWN
Potri.010G066400	Potri.010G066400	AT2G33370.1	Ribosomal protein L14p/L23e family protein	Chr10:9374958-9377313	103.994	257.319	0.404144	DOWN
Potri.005G024600	Potri.005G024600	AT1G09140.1	SERINE-ARGININE PROTEIN 30	Chr05:1826858-1832039	57.0626	6.74058	8.46553	UP
Potri.001G119900	Potri.001G119900	AT4G12410.1	SAUR-like auxin-responsive protein family	Chr01:9612127-9612748	1e-05	47.6376	2.1e-07	DOWN
Potri.017G150800	Potri.017G150800	AT5G20480.1	EF-TU receptor	Chr17:15618677-15619095	1e-05	47.8271	2.09e-07	DOWN
Potri.017G009500	Potri.017G009500	AT5G38260.1	Protein kinase superfamily protein	Chr17:804970-809233	12.9854	84.3218	0.153998	DOWN
Potri.007G053600	Potri.007G053600	AT3G49940.1	LOB domain-containing protein 38	Chr07:5521760-5523274	6.03639	68.7654	0.0877824	DOWN
Potri.008G084500	Potri.008G084500	AT3G12780.1	phosphoglycerate kinase 1	Chr08:5304729-5308386	18.3747	99.4562	0.184752	DOWN
Potri.001G002500	Potri.001G002500	AT3G13470.1	TCP-1/cpn60 chaperonin family protein	Chr01:155814-160490	104.812	31.8179	3.29412	UP
Potri.006G204300	Potri.006G204300	AT2G35980.1	Late embryogenesis abundant (LEA) hydroxyproline-rich glycoprotein family	Chr06:21970595-21971759	5.44456	65.3422	0.0833238	DOWN
Potri.010G126000	Potri.010G126000	AT1G13360.1		Chr10:14210712-14211801	5.13075	65.0672	0.0788531	DOWN
Potri.T099400	Potri.T099400	AT4G10340.1	light harvesting complex of photosystem II 5	scaffold_141:16103-18138	5.16316	65.67	0.0786228	DOWN
Potri.008G039600	Potri.008G039600	AT3G53420.1	plasma membrane intrinsic protein 2A	Chr08:2249257-2253276	21.284	105.342	0.202047	DOWN
Potri.013G139100	Potri.013G139100			Chr13:14757218-14757726	57.0226	176.19	0.323643	DOWN
Potri.013G156500	Potri.013G156500	AT5G58400.1	Peroxidase superfamily protein	Chr13:15920816-15923673	4.37034	61.2231	0.0713838	DOWN
Potri.004G197400	Potri.004G197400	AT3G20770.1	Ethylene insensitive 3 family protein	Chr04:20998608-21002260	11.5481	81.6006	0.14152	DOWN
Potri.005G015000	Potri.005G015000	AT1G15690.1	Inorganic H pyrophosphatase family protein	Chr05:1181068-1185331	15.8197	91.4619	0.172965	DOWN
Potri.003G020400	Potri.003G020400	AT1G15820.1	light harvesting complex photosystem II subunit 6	Chr03:2479699-2487908	7.41677	70.0326	0.105905	DOWN
Potri.005G013800	Potri.005G013800	AT1G74190.1	receptor like protein 15	Chr05:1077537-1081326	0.773518	46.3206	0.0166992	DOWN
Potri.010G231200	Potri.010G231200	AT5G36930.1	Disease resistance protein (TIR-NBS-LRR class) family	Chr10:21292570-21294913	0.539688	46.5473	0.0115944	DOWN
Potri.018G073800	Potri.018G073800			Chr18:9677347-9677530	1e-05	46.8148	2.14e-07	DOWN
Potri.009G034000	Potri.009G034000	AT5G02220.1		Chr09:4413164-4414309	42.5847	1.94983	21.8402	UP
Potri.018G092100	Potri.018G092100	AT4G30210.2	P450 reductase 2	Chr18:12157503-12163595	28.2697	119.361	0.236842	DOWN
Potri.006G254100	Potri.006G254100	AT2G25490.1	EIN3-binding F box protein 1	Chr06:25912920-25917176	18.1514	98.106	0.185018	DOWN
Potri.006G127200	Potri.006G127200	AT3G53460.1	chloroplast RNA-binding protein 29	Chr06:10314079-10316999	10.7993	78.9707	0.136751	DOWN
Potri.004G185800	Potri.004G185800	AT3G44590.1	60S acidic ribosomal protein family	Chr04:20182885-20183828	21.4583	104.977	0.20441	DOWN
Potri.003G043700	Potri.003G043700	AT3G13920.1	eukaryotic translation initiation factor 4A1	Chr03:5843503-5846761	13.2455	85.8377	0.154309	DOWN
Potri.001G190700	Potri.001G190700	AT5G56550.1	oxidative stress 3	Chr01:17168221-17169724	8.99143	72.231	0.124482	DOWN
Potri.005G099900	Potri.005G099900	AT4G35630.1	phosphoserine aminotransferase	Chr05:7629484-7631275	5.72168	64.804	0.0882921	DOWN
Potri.004G149100	Potri.004G149100	AT3G50830.1	cold-regulated 413-plasma membrane 2	Chr04:17193679-17195674	14.1684	88.4011	0.160274	DOWN
Potri.T162200	Potri.T162200	AT4G10270.1	Wound-responsive family protein	scaffold_766:2104-2598	69.7298	12.6123	5.52871	UP
Potri.010G074800	Potri.010G074800	AT4G24010.1	cellulose synthase like G1	Chr10:10132758-10137920	3.0596	57.8538	0.052885	DOWN
Potri.001G164800	Potri.001G164800	AT1G54070.1	Dormancy/auxin associated family protein	Chr01:13812982-13814595	4.82959	60.5678	0.0797386	DOWN
Potri.010G183700	Potri.010G183700	AT2G40340.1	Integrase-type DNA-binding superfamily protein	Chr10:18087756-18089874	45.5555	2.7509	16.5602	UP
Potri.007G006800	Potri.007G006800	AT3G49780.1	phytosulfokine 4 precursor	Chr07:463935-465057	7.90358	69.543	0.11365	DOWN
Potri.010G116000	Potri.010G116000	AT3G03280.1		Chr10:13390835-13392066	7.46841	69.769	0.107045	DOWN
Potri.018G090100	Potri.018G090100	AT2G36460.1	Aldolase superfamily protein	Chr18:11877615-11879836	7.03582	69.3459	0.10146	DOWN
Potri.006G262900	Potri.006G262900	AT1G23850.1		Chr06:26581385-26582726	1.07658	50.4382	0.0213445	DOWN
Potri.004G200400	Potri.004G200400	AT5G22250.1	Polynucleotidyl transferase, ribonuclease H-like superfamily protein	Chr04:21216726-21218120	0.676688	45.9846	0.0147155	DOWN
Potri.017G095900	Potri.017G095900	AT3G51550.1	Malectin/receptor-like protein kinase family protein	Chr17:11274605-11277254	0.513538	45.6069	0.0112601	DOWN
Potri.014G175600	Potri.014G175600	AT4G12800.1	photosystem I subunit l	Chr14:14276111-14278969	213.733	423.276	0.504949	DOWN
Potri.014G120700	Potri.014G120700	AT3G62410.1	CP12 domain-containing protein 2	Chr14:9326579-9327483	145.176	59.1672	2.45366	UP
Potri.019G131900	Potri.019G131900	AT1G14320.1	Ribosomal protein L16p/L10e family protein	Chr19:15747032-15749418	36.6136	134.528	0.272163	DOWN
Potri.002G191400	Potri.002G191400	AT5G14670.1	ADP-ribosylation factor A1B	Chr02:15169702-15172886	11.3112	79.8195	0.14171	DOWN
Potri.008G063800	Potri.008G063800	AT3G55800.1	sedoheptulose-bisphosphatase	Chr08:3865820-3868604	16.4762	91.8176	0.179445	DOWN
Potri.018G140600	Potri.018G140600	AT1G07400.1	HSP20-like chaperones superfamily protein	Chr18:16029311-16030193	69.4964	13.3488	5.20619	UP
Potri.001G303600	Potri.001G303600	AT4G34131.1	UDP-glucosyl transferase 73B3	Chr01:30698209-30699876	37.5827	0.492571	76.2991	UP
Potri.017G086500	Potri.017G086500	AT3G01120.1	Pyridoxal phosphate (PLP)-dependent transferases superfamily protein	Chr17:10424873-10429327	22.0696	104.898	0.210391	DOWN
Potri.014G157900	Potri.014G157900			Chr14:12315704-12316457	75.9266	204.124	0.371963	DOWN
Potri.009G125000	Potri.009G125000	AT1G75630.2	vacuolar H+-pumping ATPase 16 kDa proteolipid subunit 4	Chr09:10387986-10390018	6.29369	65.5806	0.0959688	DOWN
Potri.008G011300	Potri.008G011300	AT3G20770.1	Ethylene insensitive 3 family protein	Chr08:626921-631538	1.8855	49.4096	0.0381606	DOWN
Potri.011G007800	Potri.011G007800	AT1G62300.1	WRKY family transcription factor	Chr11:575923-578528	1.61159	49.9457	0.0322668	DOWN
Potri.013G156400	Potri.013G156400	AT5G05340.1	Peroxidase superfamily protein	Chr13:15901559-15904344	1.14491	49.7876	0.0229959	DOWN
Potri.006G068500	Potri.006G068500	AT2G25490.1	EIN3-binding F box protein 1	Chr06:5128834-5132956	14.869	86.3183	0.172258	DOWN
Potri.001G112100	Potri.001G112100	AT4G11850.1	phospholipase D gamma 1	Chr01:8927956-8931360	0.7428	44.8185	0.0165735	DOWN
Potri.005G043700	Potri.005G043700	AT1G05700.1	Leucine-rich repeat transmembrane protein kinase protein	Chr05:3212778-3215905	0.20759	44.0473	0.00471289	DOWN
Potri.010G132800	Potri.010G132800	AT3G25600.1	Calcium-binding EF-hand family protein	Chr10:14753228-14753711	0.773811	44.4302	0.0174163	DOWN
Potri.013G098900	Potri.013G098900	AT1G33590.1	Leucine-rich repeat (LRR) family protein	Chr13:10831427-10832864	0.891969	44.2615	0.0201523	DOWN
Potri.001G070400	Potri.001G070400	AT4G15755.1	Calcium-dependent lipid-binding (CaLB domain) family protein	Chr01:5609031-5610471	2.93649	52.4162	0.0560226	DOWN
Potri.001G267800	Potri.001G267800	AT5G13490.1	ADP/ATP carrier 2	Chr01:27585470-27588921	4.7205	58.5453	0.0806299	DOWN
Potri.012G090200	Potri.012G090200	AT4G24770.1	31-kDa RNA binding protein	Chr12:11698463-11701976	4.15912	58.5955	0.0709802	DOWN
Potri.005G026000	Potri.005G026000	AT5G27700.1	Ribosomal protein S21e	Chr05:1904771-1910485	12.8849	80.6864	0.159691	DOWN
Potri.006G205700	Potri.006G205700	AT2G36060.1	MMS ZWEI homologue 3	Chr06:22136571-22140407	50.5053	158.466	0.318714	DOWN
Potri.011G120800	Potri.011G120800	AT4G27470.1	RING membrane-anchor 3	Chr11:14606554-14608935	43.0505	2.26718	18.9886	UP
Potri.015G041600	Potri.015G041600	AT1G18080.1	Transducin/WD40 repeat-like superfamily protein	Chr15:3912915-3915254	8.12233	69.4726	0.116914	DOWN
Potri.005G145500	Potri.005G145500	AT3G49940.1	LOB domain-containing protein 38	Chr05:12579656-12581109	1.9488	47.5863	0.040953	DOWN
Potri.006G196200	Potri.006G196200	AT3G58490.1	Phosphatidic acid phosphatase (PAP2) family protein	Chr06:21202961-21207823	1.73644	47.5291	0.0365342	DOWN
Potri.015G042000	Potri.015G042000	AT2G29460.1	glutathione S-transferase tau 4	Chr15:3980865-3982472	1.54917	47.7744	0.0324268	DOWN
Potri.006G235500	Potri.006G235500	AT5G25930.1	Protein kinase family protein with leucine-rich repeat domain	Chr06:24490756-24494328	0.627502	43.6585	0.014373	DOWN
Potri.007G049500	Potri.007G049500	AT4G37290.1		Chr07:4721846-4722695	1e-05	43.4031	2.3e-07	DOWN
Potri.013G133800	Potri.013G133800	AT1G03670.1	ankyrin repeat family protein	Chr13:14468978-14472464	0.0605116	43.2234	0.00139997	DOWN
Potri.014G054800	Potri.014G054800	AT3G60450.1	Phosphoglycerate mutase family protein	Chr14:4280043-4282196	0.539533	43.5921	0.0123769	DOWN
Potri.014G055400	Potri.014G055400	AT3G17380.1	TRAF-like family protein	Chr14:4315547-4321568	0.377452	43.4367	0.0086897	DOWN
Potri.016G134100	Potri.016G134100			Chr16:13744966-13745573	0.932116	43.2659	0.0215439	DOWN
Potri.018G143700	Potri.018G143700	AT1G06980.1		Chr18:16331736-16332711	0.151744	43.6198	0.00347879	DOWN
Potri.013G139600	Potri.013G139600	ATCG01110.1	NAD(P)H dehydrogenase subunit H	Chr13:14779860-14780816	282.602	166.055	1.70186	UP
Potri.006G032300	Potri.006G032300	AT3G56880.1	VQ motif-containing protein	Chr06:2192816-2194363	5.8139	61.8756	0.0939611	DOWN
Potri.001G366100	Potri.001G366100	AT1G55910.1	zinc transporter 11 precursor	Chr01:37891019-37893116	2.04458	51.8356	0.0394435	DOWN
Potri.002G196200	Potri.002G196200	AT3G62420.1	basic region/leucine zipper motif 53	Chr02:15709985-15711414	2.74576	51.3926	0.0534271	DOWN
Potri.008G185600	Potri.008G185600	AT1G67850.1	Protein of unknown function (DUF707)	Chr08:12734843-12742148	2.88374	51.0744	0.0564616	DOWN
Potri.019G123500	Potri.019G123500	AT5G07100.1	WRKY DNA-binding protein 26	Chr19:15161762-15164710	2.90841	51.4532	0.0565253	DOWN
Potri.004G020000	Potri.004G020000	AT1G70890.1	MLP-like protein 43	Chr04:1330210-1331353	20.5548	98.4074	0.208875	DOWN
Potri.005G220700	Potri.005G220700	AT5G63450.1	cytochrome P450, family 94, subfamily B, polypeptide 1	Chr05:23218453-23221225	4.21202	57.6603	0.0730489	DOWN
Potri.018G109700	Potri.018G109700	AT2G24270.4	aldehyde dehydrogenase 11A3	Chr18:13609324-13614080	9.70032	71.8373	0.135032	DOWN
Potri.007G010200	Potri.007G010200	AT5G65380.1	MATE efflux family protein	Chr07:792946-798027	13.3198	81.9468	0.162542	DOWN
Potri.011G113600	Potri.011G113600	ATCG00710.1	photosystem II reaction center protein H	Chr11:13860092-13861207	4001.6	3875.04	1.03266	UP
Potri.010G060400	Potri.010G060400	AT1G67430.1	Ribosomal protein L22p/L17e family protein	Chr10:8922754-8925864	34.1404	126.818	0.269208	DOWN
Potri.012G001500	Potri.012G001500	AT3G22370.1	alternative oxidase 1A	Chr12:162479-165139	113.694	40.8958	2.78009	UP
Potri.018G008200	Potri.018G008200	AT5G24890.1		Chr18:568214-569547	6.70846	63.5058	0.105635	DOWN
Potri.004G161200	Potri.004G161200	AT4G34640.1	squalene synthase 1	Chr04:18167080-18176691	8.54765	68.1766	0.125375	DOWN
Potri.016G055000	Potri.016G055000	AT2G41840.1	Ribosomal protein S5 family protein	Chr16:3599121-3601302	23.0589	103.313	0.223195	DOWN
Potri.018G141700	Potri.018G141700	AT5G57150.2	basic helix-loop-helix (bHLH) DNA-binding superfamily protein	Chr18:16143677-16145993	1.13758	46.5723	0.0244261	DOWN
Potri.013G079700	Potri.013G079700	AT3G10480.3	NAC domain containing protein 50	Chr13:6934343-6936606	56.2911	8.04976	6.99289	UP
Potri.001G226500	Potri.001G226500			Chr01:23795553-23796273	0.929157	42.6566	0.0217823	DOWN
Potri.003G211600	Potri.003G211600	AT5G60900.1	receptor-like protein kinase 1	Chr03:21034419-21035261	0.559428	42.1544	0.0132709	DOWN
Potri.008G137700	Potri.008G137700	AT5G37490.1	ARM repeat superfamily protein	Chr08:9157176-9158761	0.918122	42.9352	0.0213839	DOWN
Potri.013G000500	Potri.013G000500	AT1G09560.1	germin-like protein 5	Chr13:30888-32240	0.477006	42.527	0.0112165	DOWN
Potri.013G059000	Potri.013G059000	AT4G13180.1	NAD(P)-binding Rossmann-fold superfamily protein	Chr13:4416113-4417156	0.659861	42.0855	0.0156791	DOWN
Potri.015G062100	Potri.015G062100	AT5G61410.1	D-ribulose-5-phosphate-3-epimerase	Chr15:8508400-8516782	106.019	251.987	0.420732	DOWN
Potri.010G237900	Potri.010G237900	AT3G54250.1	GHMP kinase family protein	Chr10:21688307-21694648	2.20075	50.98	0.0431689	DOWN
Potri.008G067300	Potri.008G067300	AT2G40100.2	light harvesting complex photosystem II	Chr08:4082629-4084967	29.7722	115.583	0.257583	DOWN
Potri.008G147800	Potri.008G147800	AT1G26850.1	S-adenosyl-L-methionine-dependent methyltransferases superfamily protein	Chr08:9953293-9959351	4.97927	56.268	0.088492	DOWN
Potri.007G105600	Potri.007G105600	AT4G19950.1		Chr07:12993076-12994081	3.2433	53.6123	0.0604954	DOWN
Potri.019G116600	Potri.019G116600	AT4G10270.1	Wound-responsive family protein	Chr19:14515949-14516781	68.6787	14.9647	4.58938	UP
Potri.008G207700	Potri.008G207700	AT3G16560.1	Protein phosphatase 2C family protein	Chr08:15392727-15395865	49.6013	5.79866	8.55392	UP
Potri.012G075800	Potri.012G075800	AT1G19020.1		Chr12:10093434-10094176	365.109	238.583	1.53032	UP
Potri.014G168000	Potri.014G168000	AT2G07741.1	ATPase, F0 complex, subunit A protein	Chr14:13424946-13426859	530.113	385.986	1.3734	UP
Potri.001G466300	Potri.001G466300	AT2G45600.1	alpha/beta-Hydrolases superfamily protein	Chr01:49967053-49968031	1.72478	45.3473	0.0380349	DOWN
Potri.003G065300	Potri.003G065300	AT1G72610.1	germin-like protein 1	Chr03:9391715-9392648	1.18922	45.3173	0.0262421	DOWN
Potri.011G158500	Potri.011G158500	AT1G11770.1	FAD-binding Berberine family protein	Chr11:17566382-17568416	1.14979	45.8811	0.0250602	DOWN
Potri.019G130700	Potri.019G130700	AT2G30490.1	cinnamate-4-hydroxylase	Chr19:15645541-15649340	1.4783	45.0344	0.032826	DOWN
Potri.014G114700	Potri.014G114700	AT4G01850.1	S-adenosylmethionine synthetase 2	Chr14:8939622-8942449	5.72501	58.0605	0.0986042	DOWN
Potri.012G096400	Potri.012G096400	AT2G18110.1	Translation elongation factor EF1B/ribosomal protein S6 family protein	Chr12:12268351-12270930	13.0954	79.3252	0.165085	DOWN
Potri.001G061700	Potri.001G061700	AT1G71830.1	somatic embryogenesis receptor-like kinase 1	Chr01:4773956-4775930	1e-05	41.5948	2.4e-07	DOWN
Potri.004G033500	Potri.004G033500	AT4G21450.2	PapD-like superfamily protein	Chr04:2444057-2447198	0.849215	41.9117	0.020262	DOWN
Potri.014G166900	Potri.014G166900	AT2G04515.1		Chr14:13240445-13242180	0.29787	41.1898	0.00723165	DOWN
Potri.017G098100	Potri.017G098100	AT3G29780.1	ralf-like 27	Chr17:11567439-11568217	0.896353	41.9798	0.021352	DOWN
Potri.002G173700	Potri.002G173700	AT4G10810.1		Chr02:13254256-13254965	66.0484	13.7895	4.78976	UP
Potri.015G034700	Potri.015G034700	AT5G37600.1	glutamine synthase clone R1	Chr15:2974552-2977603	2.6434	49.1145	0.0538212	DOWN
Potri.013G125000	Potri.013G125000	AT3G54420.1	homolog of carrot EP3-3 chitinase	Chr13:13809824-13810975	32.4857	120.509	0.269571	DOWN
Potri.002G015100	Potri.002G015100	AT3G03190.1	glutathione S-transferase F11	Chr02:875719-877295	132.561	290.271	0.45668	DOWN
Potri.002G021500	Potri.002G021500	AT2G16600.1	rotamase CYP 3	Chr02:1298440-1299283	36.7717	127.353	0.288738	DOWN
Potri.001G431300	Potri.001G431300	AT1G78380.1	glutathione S-transferase TAU 19	Chr01:46154258-46156039	52.4357	157.653	0.332602	DOWN
Potri.003G100200	Potri.003G100200	AT1G32100.1	pinoresinol reductase 1	Chr03:12613499-12615932	22.9152	99.6202	0.230026	DOWN
Potri.007G034800	Potri.007G034800	AT2G27530.1	Ribosomal protein L1p/L10e family	Chr07:2685626-2688182	19.556	92.7824	0.210773	DOWN
Potri.013G082500	Potri.013G082500	AT5G16880.1	Target of Myb protein 1	Chr13:7353350-7359991	9.07694	68.6998	0.132125	DOWN
Potri.010G206400	Potri.010G206400	AT3G12570.1	FYD	Chr10:19692608-19695603	1.72207	44.756	0.0384769	DOWN
Potri.012G059500	Potri.012G059500	AT1G49000.1		Chr12:6223504-6224500	1.43181	44.1506	0.0324301	DOWN
Potri.T021900	Potri.T021900	AT4G27290.1	S-locus lectin protein kinase family protein	scaffold_29:182525-191285	1.28944	44.8575	0.0287452	DOWN
Potri.004G129700	Potri.004G129700	AT3G47800.1	Galactose mutarotase-like superfamily protein	Chr04:14349118-14352155	7.17084	63.507	0.112914	DOWN
Potri.016G066400	Potri.016G066400	AT5G22000.1	RING-H2 group F2A	Chr16:4699182-4704171	7.87021	63.3752	0.124184	DOWN
Potri.006G134400	Potri.006G134400	AT5G65490.1		Chr06:11073708-11079648	40.1482	2.92006	13.7491	UP
Potri.004G207300	Potri.004G207300	AT2G17290.1	Calcium-dependent protein kinase family protein	Chr04:21612691-21620577	4.39047	54.0264	0.0812653	DOWN
Potri.004G208500	Potri.004G208500	AT1G76490.1	hydroxy methylglutaryl CoA reductase 1	Chr04:21681379-21683989	0.411867	40.5372	0.0101602	DOWN
Potri.005G016800	Potri.005G016800	AT1G74190.1	receptor like protein 15	Chr05:1365636-1369459	0.678701	40.1797	0.0168916	DOWN
Potri.005G229800	Potri.005G229800	AT5G66440.1		Chr05:23873246-23874729	0.47801	40.7524	0.0117296	DOWN
Potri.008G007800	Potri.008G007800	AT4G29905.1		Chr08:425704-426011	1e-05	40.2567	2.48e-07	DOWN
Potri.005G062900	Potri.005G062900	AT2G13650.1	golgi nucleotide sugar transporter 1	Chr05:4507400-4515440	3.48204	51.0268	0.0682394	DOWN
Potri.006G196900	Potri.006G196900	AT2G44130.1	Galactose oxidase/kelch repeat superfamily protein	Chr06:21251585-21253030	3.49566	51.6484	0.0676819	DOWN
Potri.007G097500	Potri.007G097500	AT5G10380.1	RING/U-box superfamily protein	Chr07:12368564-12375131	3.72378	51.6054	0.0721587	DOWN
Potri.013G005600	Potri.013G005600	AT1G10630.1	ADP-ribosylation factor A1F	Chr13:357024-365107	30.2747	114.592	0.264196	DOWN
Potri.007G026500	Potri.007G026500	AT3G50660.1	Cytochrome P450 superfamily protein	Chr07:1996490-2002325	2.81653	48.8904	0.0576091	DOWN
Potri.010G194100	Potri.010G194100	AT3G11320.1	Nucleotide-sugar transporter family protein	Chr10:18821824-18825516	2.11098	48.6233	0.043415	DOWN
Potri.015G129800	Potri.015G129800	AT5G62300.1	Ribosomal protein S10p/S20e family protein	Chr15:14135381-14137630	17.2234	87.4392	0.196976	DOWN
Potri.002G083500	Potri.002G083500	AT1G44575.2	Chlorophyll A-B binding family protein	Chr02:5849261-5851588	21.6389	96.1546	0.225043	DOWN
Potri.008G119800	Potri.008G119800	AT1G13360.1		Chr08:7724801-7726477	19.1701	91.8671	0.208672	DOWN
Potri.001G394400	Potri.001G394400	AT3G14420.1	Aldolase-type TIM barrel family protein	Chr01:41368591-41373462	11.7384	73.9874	0.158654	DOWN
Potri.004G059000	Potri.004G059000	AT4G18710.1	Protein kinase superfamily protein	Chr04:4746554-4751251	6.29531	60.5498	0.103969	DOWN
Potri.013G004100	Potri.013G004100	AT3G17390.1	S-adenosylmethionine synthetase family protein	Chr13:280411-282603	6.52792	60.7856	0.107393	DOWN
Potri.013G138000	Potri.013G138000	ATCG00120.1	ATP synthase subunit alpha	Chr13:14719971-14721607	126.536	51.5346	2.45536	UP
Potri.013G096600	Potri.013G096600	AT1G71350.1	eukaryotic translation initiation factor SUI1 family protein	Chr13:10478739-10490098	47.0414	5.48149	8.58186	UP
Potri.007G105900	Potri.007G105900	AT5G64040.2	photosystem I reaction center subunit PSI-N, chloroplast, putative / PSI-N, putative (PSAN)	Chr07:13007514-13009089	40.9404	133.199	0.307363	DOWN
Potri.007G096700	Potri.007G096700	AT4G40030.2	Histone superfamily protein	Chr07:12271500-12273614	191.322	375.192	0.509931	DOWN
Potri.008G105300	Potri.008G105300	AT5G49460.1	ATP citrate lyase subunit B 2	Chr08:6678181-6684739	5.35631	56.2509	0.0952218	DOWN
Potri.017G092000	Potri.017G092000	AT3G29360.1	UDP-glucose 6-dehydrogenase family protein	Chr17:10887006-10889772	5.3023	56.6619	0.0935779	DOWN
Potri.013G138700	Potri.013G138700	ATCG01280.1	Chloroplast Ycf2;ATPase, AAA type, core	Chr13:14750412-14750637	7.93427	62.4511	0.127048	DOWN
Potri.010G089800	Potri.010G089800	AT5G26340.1	Major facilitator superfamily protein	Chr10:11360033-11364733	1.51554	43.3219	0.0349832	DOWN
Potri.001G379000	Potri.001G379000	AT1G17100.1	SOUL heme-binding family protein	Chr01:39544734-39546647	15.233	82.8352	0.183895	DOWN
Potri.011G117000	Potri.011G117000	AT5G53880.1		Chr11:14238603-14239777	10.8891	70.4603	0.154542	DOWN
Potri.004G157200	Potri.004G157200	AT4G39200.1	Ribosomal protein S25 family protein	Chr04:17883678-17885843	20.2576	93.5555	0.21653	DOWN
Potri.006G207900	Potri.006G207900	AT2G24280.1	alpha/beta-Hydrolases superfamily protein	Chr06:22319668-22324157	3.37707	50.0673	0.0674506	DOWN
Potri.007G083900	Potri.007G083900	AT3G26330.1	cytochrome P450, family 71, subfamily B, polypeptide 37	Chr07:10926826-10929655	2.9188	47.7397	0.0611399	DOWN
Potri.011G151600	Potri.011G151600	AT1G32928.1		Chr11:16997755-16998574	2.77804	47.5668	0.0584029	DOWN
Potri.014G022500	Potri.014G022500	AT4G37260.1	myb domain protein 73	Chr14:1961709-1963242	2.02461	47.1549	0.0429353	DOWN
Potri.001G192800	Potri.001G192800	AT1G52565.1		Chr01:17557057-17558134	55.2899	9.47473	5.83551	UP
Potri.009G110800	Potri.009G110800	AT2G16060.1	hemoglobin 1	Chr09:9490490-9491769	42.0013	135.791	0.309308	DOWN
Potri.014G160900	Potri.014G160900	AT2G04520.1	Nucleic acid-binding, OB-fold-like protein	Chr14:12674074-12675370	13.5402	76.0853	0.177961	DOWN
Potri.003G061100	Potri.003G061100	AT1G51915.1	cryptdin protein-related	Chr03:8862630-8863225	29.5181	110.955	0.266037	DOWN
Potri.009G033300	Potri.009G033300	AT1G07530.1	SCARECROW-like 14	Chr09:4347182-4350051	5.6251	55.5433	0.101274	DOWN
Potri.010G248700	Potri.010G248700	AT1G16880.1	uridylyltransferase-related	Chr10:22203241-22206885	5.16443	55.0017	0.0938958	DOWN
Potri.005G082600	Potri.005G082600	AT3G49910.1	Translation protein SH3-like family protein	Chr05:6077054-6078094	7.01948	61.8742	0.113448	DOWN
Potri.007G089000	Potri.007G089000	AT2G22240.1	myo-inositol-1-phosphate synthase 2	Chr07:11516416-11520551	10.8184	69.2099	0.156313	DOWN
Potri.001G285800	Potri.001G285800	AT5G64430.1	Octicosapeptide/Phox/Bem1p family protein	Chr01:29212309-29214044	1.49534	42.81	0.0349297	DOWN
Potri.001G349900	Potri.001G349900	AT3G28450.1	Leucine-rich repeat protein kinase family protein	Chr01:35635937-35638197	1.78191	42.9102	0.0415265	DOWN
Potri.001G426000	Potri.001G426000			Chr01:45187978-45193318	1.15447	42.2823	0.0273039	DOWN
Potri.006G141500	Potri.006G141500	AT2G05940.1	Protein kinase superfamily protein	Chr06:11941427-11943860	1.34005	42.7033	0.0313805	DOWN
Potri.011G063100	Potri.011G063100	AT2G42360.1	RING/U-box superfamily protein	Chr11:5747370-5748532	1.32349	42.5834	0.03108	DOWN
Potri.010G046500	Potri.010G046500	AT1G12970.1	plant intracellular ras group-related LRR 3	Chr10:7741713-7744843	4.12387	52.6809	0.0782802	DOWN
Potri.014G079600	Potri.014G079600			Chr14:6368042-6368340	4.14716	52.286	0.0793168	DOWN
Potri.004G211600	Potri.004G211600	AT3G45180.1	Ubiquitin-like superfamily protein	Chr04:21920341-21921791	35.8161	1.35422	26.4478	UP
Potri.012G033900	Potri.012G033900	AT5G24090.1	chitinase A	Chr12:3028589-3032817	3.59426	49.5851	0.0724867	DOWN
Potri.006G173600	Potri.006G173600	AT5G57660.1	CONSTANS-like 5	Chr06:18358370-18360272	8.11289	63.5899	0.127581	DOWN
Potri.001G364400	Potri.001G364400	AT1G55910.1	zinc transporter 11 precursor	Chr01:37714336-37714911	2.91374	46.7661	0.0623045	DOWN
Potri.008G112200	Potri.008G112200	AT2G03890.1	phosphoinositide 4-kinase gamma 7	Chr08:7167358-7170699	2.42284	46.2504	0.0523853	DOWN
Potri.012G083000	Potri.012G083000	AT1G69040.2	ACT domain repeat 4	Chr12:11005428-11007912	2.56268	46.6216	0.0549677	DOWN
Potri.017G000300	Potri.017G000300	AT3G59970.3	methylenetetrahydrofolate reductase 1	Chr17:9386-14032	2.50049	46.5957	0.0536635	DOWN
Potri.006G052400	Potri.006G052400	AT3G57490.1	Ribosomal protein S5 family protein	Chr06:3760124-3762705	12.9364	73.2245	0.176668	DOWN
Potri.010G224100	Potri.010G224100	AT2G37040.1	PHE ammonia lyase 1	Chr10:20815418-20819184	0.0955451	38.1328	0.00250559	DOWN
Potri.014G101700	Potri.014G101700	AT2G46600.1	Calcium-binding EF-hand family protein	Chr14:7951663-7952307	0.589829	38.2379	0.0154252	DOWN
Potri.008G199200	Potri.008G199200	AT4G15470.1	Bax inhibitor-1 family protein	Chr08:13977038-13979369	55.0215	157.932	0.348387	DOWN
Potri.007G008200	Potri.007G008200	AT4G37790.1	Homeobox-leucine zipper protein family	Chr07:634764-636389	6.59701	58.558	0.112658	DOWN
Potri.005G024100	Potri.005G024100	AT3G05580.1	Calcineurin-like metallo-phosphoesterase superfamily protein	Chr05:1796846-1800330	13.8198	75.5093	0.183021	DOWN
Potri.008G092000	Potri.008G092000	AT1G13950.1	eukaryotic elongation factor 5A-1	Chr08:5767152-5769455	40.1409	130.003	0.308769	DOWN
Potri.001G295900	Potri.001G295900	AT4G33865.1	Ribosomal protein S14p/S29e family protein	Chr01:30053218-30054095	15.0076	79.8866	0.187861	DOWN
Potri.001G058100	Potri.001G058100	AT1G27290.1		Chr01:4408978-4411955	7.88128	60.1856	0.13095	DOWN
Potri.004G068000	Potri.004G068000	AT5G08350.1	GRAM domain-containing protein / ABA-responsive protein-related	Chr04:5648814-5650607	7.74426	60.6933	0.127597	DOWN
Potri.012G043800	Potri.012G043800	AT4G36480.1	long-chain base1	Chr12:3964043-3970301	7.29708	60.3683	0.120876	DOWN
Potri.015G010600	Potri.015G010600	AT4G27800.1	thylakoid-associated phosphatase 38	Chr15:706168-709680	7.78174	60.2629	0.12913	DOWN
Potri.013G137900	Potri.013G137900	ATCG00130.1	ATPase, F0 complex, subunit B/B\', bacterial/chloroplast	Chr13:14719425-14719914	131.849	57.2479	2.30312	UP
Potri.013G128600	Potri.013G128600	AT5G39740.1	ribosomal protein L5 B	Chr13:14092197-14095279	73.9084	187.324	0.394548	DOWN
Potri.005G005400	Potri.005G005400	AT5G26751.1	shaggy-related kinase 11	Chr05:309932-314613	8.97445	62.657	0.143231	DOWN
Potri.004G041600	Potri.004G041600	AT4G17020.3	transcription factor-related	Chr04:3174959-3180195	42.375	4.52038	9.37421	UP
Potri.005G162400	Potri.005G162400	AT1G78300.1	general regulatory factor 2	Chr05:16630549-16632607	6.49454	57.6805	0.112595	DOWN
Potri.010G010500	Potri.010G010500	AT3G16720.1	TOXICOS EN LEVADURA 2	Chr10:1302366-1303559	2.46758	45.6539	0.0540497	DOWN
Potri.007G140500	Potri.007G140500	AT1G05680.1	Uridine diphosphate glycosyltransferase 74E2	Chr07:15143791-15146199	0.446702	37.867	0.0117966	DOWN
Potri.015G045300	Potri.015G045300	AT5G57580.1	Calmodulin-binding protein	Chr15:4458057-4462372	0.21554	37.584	0.00573489	DOWN
Potri.003G173900	Potri.003G173900	AT3G23990.1	heat shock protein 60	Chr03:18305436-18310287	40.8524	3.66501	11.1466	UP
Potri.004G188900	Potri.004G188900	AT5G42820.1	Zinc finger C-x8-C-x5-C-x3-H type family protein	Chr04:20385248-20387933	40.6131	3.48992	11.6373	UP
Potri.006G273100	Potri.006G273100			Chr06:27408709-27410424	9.39656	64.4089	0.145889	DOWN
Potri.005G240200	Potri.005G240200	AT2G16600.1	rotamase CYP 3	Chr05:24631040-24632320	45.7551	138.459	0.33046	DOWN
Potri.011G168700	Potri.011G168700	AT1G55670.1	photosystem I subunit G	Chr11:18390558-18391652	17.1753	83.5404	0.205593	DOWN
Potri.006G202300	Potri.006G202300	AT1G70600.1	Ribosomal protein L18e/L15 superfamily protein	Chr06:21721689-21722448	5.57966	53.3668	0.104553	DOWN
Potri.009G028200	Potri.009G028200	AT5G59890.1	actin depolymerizing factor 4	Chr09:3892955-3899254	5.90916	53.7333	0.109972	DOWN
Potri.002G001400	Potri.002G001400	AT5G42380.1	calmodulin like 37	Chr02:93080-94114	63.689	14.6748	4.34003	UP
Potri.019G116900	Potri.019G116900	AT4G10265.1	Wound-responsive family protein	Chr19:14526349-14529814	97.0801	35.8092	2.71104	UP
Potri.001G100800	Potri.001G100800	AT5G41410.1	POX (plant homeobox) family protein	Chr01:7986170-7990212	4.78478	50.9998	0.0938196	DOWN
Potri.001G403300	Potri.001G403300	AT5G54190.1	protochlorophyllide oxidoreductase A	Chr01:42457941-42460177	4.87229	50.0751	0.0972997	DOWN
Potri.006G094300	Potri.006G094300	AT3G54040.1	PAR1 protein	Chr06:7194693-7196542	1.22716	40.0362	0.0306513	DOWN
Potri.008G027500	Potri.008G027500	AT1G24140.1	Matrixin family protein	Chr08:1475677-1477938	1.46131	40.2835	0.0362756	DOWN
Potri.017G070300	Potri.017G070300	AT5G40670.1	PQ-loop repeat family protein / transmembrane family protein	Chr17:8054457-8060983	1.2372	40.18	0.0307914	DOWN
Potri.013G112800	Potri.013G112800	AT1G71950.1	Proteinase inhibitor, propeptide	Chr13:12623871-12625544	199.772	110.086	1.81469	UP
Potri.001G222200	Potri.001G222200	AT2G27030.3	calmodulin 5	Chr01:23011514-23016252	32.1454	112.783	0.28502	DOWN
Potri.002G032700	Potri.002G032700	AT3G50930.1	cytochrome BC1 synthesis	Chr02:2103345-2110982	30.6543	0.971385	31.5573	UP
Potri.011G073900	Potri.011G073900	ATCG01130.1	Ycf1 protein	Chr11:7193479-7194553	731.039	1098.22	0.665658	DOWN
Potri.003G038700	Potri.003G038700	AT3G13772.1	transmembrane nine 7	Chr03:5116737-5120589	3.24159	47.3677	0.0684346	DOWN
Potri.010G212200	Potri.010G212200	AT2G39420.1	alpha/beta-Hydrolases superfamily protein	Chr10:20037498-20045646	3.86603	47.7534	0.0809582	DOWN
Potri.014G193800	Potri.014G193800	AT5G43940.1	GroES-like zinc-binding dehydrogenase family protein	Chr14:18116445-18119404	15.5599	77.5908	0.200538	DOWN
Potri.014G057300	Potri.014G057300	AT4G16720.1	Ribosomal protein L23/L15e family protein	Chr14:4427827-4431095	16.8635	80.9899	0.208217	DOWN
Potri.009G059100	Potri.009G059100	AT3G52070.2		Chr09:6162522-6163597	2.46654	44.1182	0.0559075	DOWN
Potri.012G091100	Potri.012G091100	AT5G61640.1	peptidemethionine sulfoxide reductase 1	Chr12:11768667-11769975	2.84768	44.0526	0.0646427	DOWN
Potri.019G006900	Potri.019G006900	AT1G73260.1	kunitz trypsin inhibitor 1	Chr19:827284-833444	25.3625	98.7699	0.256784	DOWN
Potri.001G222800	Potri.001G222800	AT2G44480.1	beta glucosidase 17	Chr01:23122290-23125289	0.876326	36.7964	0.0238155	DOWN
Potri.001G270600	Potri.001G270600	AT1G12740.1	cytochrome P450, family 87, subfamily A, polypeptide 2	Chr01:27795896-27798838	1e-05	36.6884	2.73e-07	DOWN
Potri.001G418000	Potri.001G418000	AT3G20600.1	Late embryogenesis abundant (LEA) hydroxyproline-rich glycoprotein family	Chr01:44271524-44272972	0.412652	36.8747	0.0111907	DOWN
Potri.002G094200	Potri.002G094200	AT1G78080.1	related to AP2 4	Chr02:6758984-6761062	0.755227	36.2574	0.0208296	DOWN
Potri.013G061800	Potri.013G061800	AT5G17920.1	Cobalamin-independent synthase family protein	Chr13:4661921-4666800	0.799875	36.6012	0.0218538	DOWN
Potri.018G091000	Potri.018G091000	AT5G39030.1	Protein kinase superfamily protein	Chr18:12011936-12015033	0.1545	36.5885	0.00422264	DOWN
Potri.T063900	Potri.T063900	AT1G66940.2	protein kinase-related	scaffold_67:31099-32476	0.415476	36.03	0.0115314	DOWN
Potri.008G072100	Potri.008G072100	AT5G07150.1	Leucine-rich repeat protein kinase family protein	Chr08:4446803-4451671	5.27047	52.8128	0.0997953	DOWN
Potri.014G116500	Potri.014G116500	AT1G10630.1	ADP-ribosylation factor A1F	Chr14:9057466-9060241	5.69094	52.014	0.109412	DOWN
Potri.006G197000	Potri.006G197000	AT1G55310.1	SC35-like splicing factor 33	Chr06:21258029-21261408	65.0968	16.3658	3.97761	UP
Potri.006G051100	Potri.006G051100	AT5G13630.1	magnesium-chelatase subunit chlH, chloroplast, putative / Mg-protoporphyrin IX chelatase, putative (CHLH)	Chr06:3686821-3692675	12.0609	70.5127	0.171046	DOWN
Potri.015G146400	Potri.015G146400	AT5G52420.1		Chr15:15124927-15126010	12.4025	70.2285	0.176602	DOWN
Potri.002G081000	Potri.002G081000	AT1G01720.1	NAC (No Apical Meristem) domain transcriptional regulator superfamily protein	Chr02:5634591-5636468	99.2416	37.2347	2.6653	UP
Potri.016G085800	Potri.016G085800	AT5G02960.1	Ribosomal protein S12/S23 family protein	Chr16:6760331-6762254	8.91622	60.9341	0.146326	DOWN
Potri.003G161200	Potri.003G161200	AT3G61110.1	ribosomal protein S27	Chr03:17241668-17242871	19.1751	85.1467	0.225201	DOWN
Potri.003G149700	Potri.003G149700	AT2G43000.1	NAC domain containing protein 42	Chr03:16410949-16412538	1.00547	39.9552	0.0251649	DOWN
Potri.006G240000	Potri.006G240000	AT1G52190.1	Major facilitator superfamily protein	Chr06:24902043-24904693	1.72502	39.6099	0.0435502	DOWN
Potri.004G128000	Potri.004G128000			Chr04:13116729-13117178	93.0913	33.2092	2.80318	UP
Potri.006G080900	Potri.006G080900	AT5G58110.1	chaperone binding;ATPase activators	Chr06:6109692-6112722	45.3496	6.28733	7.21286	UP
Potri.002G004500	Potri.002G004500	AT2G33590.1	NAD(P)-binding Rossmann-fold superfamily protein	Chr02:260798-263307	3.17224	46.7702	0.0678261	DOWN
Potri.003G083900	Potri.003G083900	AT4G17070.1	peptidyl-prolyl cis-trans isomerases	Chr03:11144864-11147903	3.00724	46.3413	0.0648933	DOWN
Potri.004G209300	Potri.004G209300	AT5G06740.1	Concanavalin A-like lectin protein kinase family protein	Chr04:21729315-21732555	3.84344	46.9812	0.081808	DOWN
Potri.007G047400	Potri.007G047400	AT4G24240.1	WRKY DNA-binding protein 7	Chr07:4352720-4355025	3.34018	46.2076	0.0722864	DOWN
Potri.010G042000	Potri.010G042000	AT1G60470.1	galactinol synthase 4	Chr10:7222116-7224460	2.15843	42.0316	0.0513526	DOWN
Potri.011G087200	Potri.011G087200	AT4G26850.1	mannose-1-phosphate guanylyltransferase (GDP)s;GDP-galactose:mannose-1-phosphate guanylyltransferases;GDP-galactose:glucose-1-phosphate guanylyltransferases;GDP-galactose:myoinositol-1-phosphate guanylyltransferases;glucose-1-phosphate guanylyltransferase	Chr11:10383432-10386430	2.90707	42.9664	0.0676591	DOWN
Potri.018G119500	Potri.018G119500	AT1G15690.1	Inorganic H pyrophosphatase family protein	Chr18:14347711-14353157	2.99746	42.6635	0.0702582	DOWN
Potri.002G106800	Potri.002G106800	AT1G09970.1	Leucine-rich receptor-like protein kinase family protein	Chr02:7789966-7793511	2.6434	43.4863	0.060787	DOWN
Potri.009G044600	Potri.009G044600	AT1G07240.1	UDP-glucosyl transferase 71C5	Chr09:5091679-5093645	2.01819	43.7897	0.0460882	DOWN
Potri.006G092300	Potri.006G092300			Chr06:7043372-7045543	7.06774	57.0117	0.12397	DOWN
Potri.016G140200	Potri.016G140200	AT5G01950.1	Leucine-rich repeat protein kinase family protein	Chr16:14218836-14229311	7.42582	57.7341	0.128621	DOWN
Potri.001G323300	Potri.001G323300	AT5G13200.1	GRAM domain family protein	Chr01:32734896-32736322	0.627653	35.2928	0.0177842	DOWN
Potri.001G451300	Potri.001G451300	AT4G10500.1	2-oxoglutarate (2OG) and Fe(II)-dependent oxygenase superfamily protein	Chr01:48540103-48542465	0.493486	35.5817	0.0138691	DOWN
Potri.002G118900	Potri.002G118900	AT3G03990.1	alpha/beta-Hydrolases superfamily protein	Chr02:8895767-8897543	0.802325	35.6536	0.0225033	DOWN
Potri.002G119300	Potri.002G119300	AT1G27730.1	salt tolerance zinc finger	Chr02:8957202-8958893	0.413036	35.9525	0.0114884	DOWN
Potri.005G095500	Potri.005G095500	AT5G23960.1	terpene synthase 21	Chr05:7170332-7173494	0.126348	35.6011	0.00354899	DOWN
Potri.006G226500	Potri.006G226500	AT4G33050.3	calmodulin-binding family protein	Chr06:23807342-23810384	0.178802	35.8305	0.00499022	DOWN
Potri.012G077300	Potri.012G077300	AT5G50090.1		Chr12:10265755-10267377	0.712031	35.0392	0.020321	DOWN
Potri.T176600	Potri.T176600			scaffold_1534:814-1077	1e-05	35.2316	2.84e-07	DOWN
Potri.004G024900	Potri.004G024900	AT4G05200.1	cysteine-rich RLK (RECEPTOR-like protein kinase) 25	Chr04:1698797-1701292	5.29542	51.7145	0.102397	DOWN
Potri.001G013300	Potri.001G013300	AT1G73240.1		Chr01:897220-901427	38.7966	3.48633	11.1282	UP
Potri.006G116800	Potri.006G116800	AT2G36530.1	Enolase	Chr06:9165253-9170017	11.2247	67.7449	0.165691	DOWN
Potri.005G024400	Potri.005G024400	AT3G05560.1	Ribosomal L22e protein family	Chr05:1818847-1820817	19.8355	84.8055	0.233894	DOWN
Potri.001G253300	Potri.001G253300	AT2G13360.1	alanine:glyoxylate aminotransferase	Chr01:26300961-26306556	13.2695	71.35	0.185978	DOWN
Potri.015G087700	Potri.015G087700	AT5G63160.1	BTB and TAZ domain protein 1	Chr15:11029479-11033272	8.76885	59.2942	0.147887	DOWN
Potri.014G139500	Potri.014G139500	AT1G06430.1	FTSH protease 8	Chr14:10649841-10653902	14.6198	73.3931	0.199199	DOWN
Potri.002G132000	Potri.002G132000			Chr02:9856018-9856654	30.0996	106.707	0.282077	DOWN
Potri.001G268600	Potri.001G268600	AT4G37980.1	elicitor-activated gene 3-1	Chr01:27647689-27649914	4.26476	48.1434	0.0885845	DOWN
Potri.004G024400	Potri.004G024400	AT4G23180.1	cysteine-rich RLK (RECEPTOR-like protein kinase) 10	Chr04:1619883-1621743	4.2276	48.7966	0.0866372	DOWN
Potri.006G264500	Potri.006G264500	AT5G10840.1	Endomembrane protein 70 protein family	Chr06:26748954-26753066	4.90871	48.4128	0.101393	DOWN
Potri.014G143200	Potri.014G143200	AT5G05340.1	Peroxidase superfamily protein	Chr14:10928327-10929995	4.26404	48.7684	0.0874345	DOWN
Potri.005G246200	Potri.005G246200	AT5G27280.1	Zim17-type zinc finger protein	Chr05:25021024-25022422	90.1229	32.9508	2.73507	UP
Potri.001G111000	Potri.001G111000	AT4G23010.3	UDP-galactose transporter 2	Chr01:8816423-8820023	6.67819	53.1784	0.125581	DOWN
Potri.009G121200	Potri.009G121200	AT2G16430.2	purple acid phosphatase 10	Chr09:10140595-10144729	1.93156	38.6958	0.0499165	DOWN
Potri.017G150000	Potri.017G150000	AT3G16520.3	UDP-glucosyl transferase 88A1	Chr17:15573953-15576251	1.81856	38.4685	0.047274	DOWN
Potri.018G021800	Potri.018G021800	AT5G11000.1	Plant protein of unknown function (DUF868)	Chr18:1727214-1729114	1.34403	38.8298	0.0346134	DOWN
Potri.013G014400	Potri.013G014400	AT4G15920.1	Nodulin MtN3 family protein	Chr13:919481-921379	3.0045	45.2354	0.0664192	DOWN
Potri.018G089100	Potri.018G089100	AT5G45670.1	GDSL-like Lipase/Acylhydrolase superfamily protein	Chr18:11672062-11673042	21.7708	87.1334	0.249856	DOWN
Potri.004G052400	Potri.004G052400	AT2G29120.1	glutamate receptor 2.7	Chr04:4088037-4092431	75.4315	23.0917	3.26661	UP
Potri.012G038800	Potri.012G038800	AT2G35795.1	Chaperone DnaJ-domain superfamily protein	Chr12:3437089-3439401	40.8352	4.81734	8.47671	UP
Potri.014G151200	Potri.014G151200	AT3G59280.1	Protein Transporter, Pam16	Chr14:11663421-11669171	40.9752	4.23349	9.67882	UP
Potri.001G218700	Potri.001G218700	AT3G52580.1	Ribosomal protein S11 family protein	Chr01:22454616-22457020	34.1401	113.719	0.300215	DOWN
Potri.001G236500	Potri.001G236500	AT5G59890.1	actin depolymerizing factor 4	Chr01:24802392-24804415	11.9255	65.2813	0.182679	DOWN
Potri.001G011500	Potri.001G011500	AT5G06720.1	peroxidase 2	Chr01:728819-730637	0.110973	34.7021	0.00319788	DOWN
Potri.001G213200	Potri.001G213200	AT5G22860.1	Serine carboxypeptidase S28 family protein	Chr01:21556114-21561132	0.494097	34.5849	0.0142865	DOWN
Potri.003G073300	Potri.003G073300	AT1G72310.1	RING/U-box superfamily protein	Chr03:10208589-10210854	1e-05	34.3683	2.91e-07	DOWN
Potri.005G007600	Potri.005G007600	AT1G58190.2	receptor like protein 9	Chr05:440749-445752	0.247931	34.617	0.00716212	DOWN
Potri.011G080100	Potri.011G080100	AT1G29951.1	conserved peptide upstream open reading frame 35	Chr11:7935565-7936504	1e-05	34.1826	2.93e-07	DOWN
Potri.016G016100	Potri.016G016100	AT3G21790.1	UDP-Glycosyltransferase superfamily protein	Chr16:869219-870914	0.0891752	34.2746	0.00260179	DOWN
Potri.017G004600	Potri.017G004600	AT5G37980.1	Zinc-binding dehydrogenase family protein	Chr17:289404-290915	0.270569	34.2605	0.0078974	DOWN
Potri.017G059400	Potri.017G059400	AT4G13940.1	S-adenosyl-L-homocysteine hydrolase	Chr17:5460779-5463453	0.417882	34.3851	0.012153	DOWN
Potri.018G024200	Potri.018G024200	AT5G34940.2	glucuronidase 3	Chr18:1938401-1946300	0.0582413	34.4913	0.00168858	DOWN
Potri.019G048000	Potri.019G048000	AT1G49920.1	MuDR family transposase	Chr19:6916640-6916805	1e-05	34.6821	2.88e-07	DOWN
Potri.010G045800	Potri.010G045800	AT1G70600.1	Ribosomal protein L18e/L15 superfamily protein	Chr10:7656007-7656822	14.3879	72.4773	0.198516	DOWN
Potri.004G005900	Potri.004G005900	AT4G22120.1	ERD (early-responsive to dehydration stress) family protein	Chr04:371220-377923	34.6979	2.62686	13.2089	UP
Potri.003G192800	Potri.003G192800	AT5G07020.1	proline-rich family protein	Chr03:19676175-19678682	4.32785	47.5664	0.0909854	DOWN
Potri.011G052900	Potri.011G052900	AT3G15358.1		Chr11:4541979-4542945	4.37431	47.1457	0.0927828	DOWN
Potri.019G087300	Potri.019G087300	AT4G09650.1	ATP synthase delta-subunit gene	Chr19:11924632-11925991	6.83682	52.4004	0.130473	DOWN
Potri.016G133500	Potri.016G133500	AT5G58380.1	SOS3-interacting protein 1	Chr16:13687088-13690199	1.35069	37.0478	0.036458	DOWN
Potri.013G141700	Potri.013G141700	ATCG00360.1	Tetratricopeptide repeat (TPR)-like superfamily protein	Chr13:14851610-14852408	489.829	370.882	1.32071	UP
Potri.013G128200	Potri.013G128200	AT4G34620.1	small subunit ribosomal protein 16	Chr13:14055959-14057768	26.3045	96.9455	0.271333	DOWN
Potri.004G152300	Potri.004G152300	AT3G18830.1	polyol/monosaccharide transporter 5	Chr04:17416628-17419361	3.61849	44.8375	0.0807023	DOWN
Potri.016G140900	Potri.016G140900	AT3G08610.1		Chr16:14271750-14271942	45.2053	131.052	0.344942	DOWN
Potri.004G080000	Potri.004G080000	AT5G52552.1	conserved peptide upstream open reading frame 14	Chr04:6597138-6597297	19.3394	82.4007	0.234699	DOWN
Potri.013G101600	Potri.013G101600	AT4G10040.1	cytochrome c-2	Chr13:11488103-11490986	53.32	11.383	4.68418	UP
Potri.001G368000	Potri.001G368000	AT5G47650.1	nudix hydrolase homolog 2	Chr01:38085225-38090916	5.83542	49.2424	0.118504	DOWN
Potri.001G391900	Potri.001G391900	AT3G14940.1	phosphoenolpyruvate carboxylase 3	Chr01:41066577-41072986	14.6324	71.0065	0.206071	DOWN
Potri.004G020100	Potri.004G020100	AT1G70880.1	Polyketide cyclase/dehydrase and lipid transport superfamily protein	Chr04:1351317-1352421	66.1568	167.789	0.394286	DOWN
Potri.004G099200	Potri.004G099200	AT3G02560.1	Ribosomal protein S7e family protein	Chr04:8575611-8578078	8.39987	57.0905	0.147133	DOWN
Potri.001G154500	Potri.001G154500	AT2G25410.1	RING/U-box superfamily protein	Chr01:12762034-12763776	0.282349	33.8682	0.0083367	DOWN
Potri.001G192100	Potri.001G192100	AT5G20230.1	blue-copper-binding protein	Chr01:17483563-17484349	1e-05	33.9858	2.94e-07	DOWN
Potri.004G109200	Potri.004G109200	AT5G42260.1	beta glucosidase 12	Chr04:9722707-9725265	1e-05	33.1382	3.02e-07	DOWN
Potri.004G216100	Potri.004G216100	AT5G22930.1	Protein of unknown function (DUF1635)	Chr04:22303649-22305571	0.892452	33.3603	0.0267519	DOWN
Potri.011G070100	Potri.011G070100	AT1G29280.1	WRKY DNA-binding protein 65	Chr11:6568511-6570537	0.33477	33.2407	0.0100711	DOWN
Potri.016G132700	Potri.016G132700	AT5G05340.1	Peroxidase superfamily protein	Chr16:13628510-13630165	0.610863	33.0025	0.0185096	DOWN
Potri.010G142000	Potri.010G142000	AT3G06680.1	Ribosomal L29e protein family	Chr10:15340276-15341620	31.1111	105.536	0.294791	DOWN
Potri.006G262700	Potri.006G262700	AT2G25140.1	casein lytic proteinase B4	Chr06:26571351-26578672	36.7798	3.58203	10.2679	UP
Potri.005G133100	Potri.005G133100			Chr05:10757126-10758237	220.192	133.381	1.65085	UP
Potri.001G431500	Potri.001G431500	AT1G17170.1	glutathione S-transferase TAU 24	Chr01:46169770-46170292	9.95694	59.0849	0.168519	DOWN
Potri.002G066200	Potri.002G066200	AT1G43170.1	ribosomal protein 1	Chr02:4495498-4498496	26.3706	95.1943	0.277019	DOWN
Potri.018G018400	Potri.018G018400	AT5G10840.1	Endomembrane protein 70 protein family	Chr18:1397403-1401230	10.0821	61.9125	0.162844	DOWN
Potri.019G084700	Potri.019G084700	AT1G34420.1	leucine-rich repeat transmembrane protein kinase family protein	Chr19:11715978-11717832	3.5939	43.639	0.0823552	DOWN
Potri.005G123200	Potri.005G123200	AT1G75170.1	Sec14p-like phosphatidylinositol transfer family protein	Chr05:9605736-9608848	1.03741	36.4259	0.02848	DOWN
Potri.009G149900	Potri.009G149900	AT1G08230.2	Transmembrane amino acid transporter family protein	Chr09:11810716-11815296	1.14914	36.1337	0.0318024	DOWN
Potri.017G035500	Potri.017G035500	AT1G66980.1	suppressor of npr1-1 constitutive 4	Chr17:3000792-3003187	1.92819	36.4184	0.0529455	DOWN
Potri.019G017300	Potri.019G017300			Chr19:1985820-1986374	1.33512	36.8165	0.0362642	DOWN
Potri.005G198900	Potri.005G198900	AT5G18400.2	Cytokine-induced anti-apoptosis inhibitor 1, Fe-S biogenesis	Chr05:21474030-21476950	58.8123	14.3829	4.08904	UP
Potri.002G061400	Potri.002G061400	AT1G14290.1	sphingoid base hydroxylase 2	Chr02:4174708-4178931	13.6495	68.4056	0.199538	DOWN
Potri.010G036900	Potri.010G036900	AT1G70160.1		Chr10:6346598-6351142	7.49692	54.8129	0.136773	DOWN
Potri.010G147700	Potri.010G147700	AT5G49520.1	WRKY DNA-binding protein 48	Chr10:15695586-15697571	7.40849	54.4165	0.136144	DOWN
Potri.009G018600	Potri.009G018600	AT5G12110.1	Glutathione S-transferase, C-terminal-like;Translation elongation factor EF1B/ribosomal protein S6	Chr09:3039105-3041393	84.1373	194.141	0.433382	DOWN
Potri.001G301100	Potri.001G301100	AT4G34190.1	stress enhanced protein 1	Chr01:30500474-30502783	5.08467	48.754	0.104292	DOWN
Potri.003G006300	Potri.003G006300	AT4G24280.1	chloroplast heat shock protein 70-1	Chr03:522433-526644	76.4288	25.2975	3.0212	UP
Potri.006G222300	Potri.006G222300	AT2G06520.1	photosystem II subunit X	Chr06:23475138-23475904	8.67566	56.3677	0.153912	DOWN
Potri.009G065800	Potri.009G065800	AT1G74050.1	Ribosomal protein L6 family protein	Chr09:6633009-6635038	21.6542	84.0514	0.25763	DOWN
Potri.015G023300	Potri.015G023300	AT4G27960.2	ubiquitin conjugating enzyme 9	Chr15:1808998-1813460	79.7089	186.801	0.426705	DOWN
Potri.004G143500	Potri.004G143500	AT2G15760.1	Protein of unknown function (DUF1645)	Chr04:16708750-16710373	0.452934	32.8911	0.0137707	DOWN
Potri.006G050800	Potri.006G050800	AT3G57450.1		Chr06:3666732-3667678	1e-05	32.3566	3.09e-07	DOWN
Potri.006G147200	Potri.006G147200	AT1G63350.1	Disease resistance protein (CC-NBS-LRR class) family	Chr06:12638252-12638790	1e-05	32.431	3.08e-07	DOWN
Potri.010G071500	Potri.010G071500	AT2G38940.1	phosphate transporter 1;4	Chr10:9828079-9832149	0.222623	32.9174	0.00676308	DOWN
Potri.010G131500	Potri.010G131500	AT1G68765.1	Putative membrane lipoprotein	Chr10:14635865-14636493	1e-05	32.0205	3.12e-07	DOWN
Potri.012G054800	Potri.012G054800	AT5G38260.1	Protein kinase superfamily protein	Chr12:5535410-5536440	0.556758	32.5983	0.0170794	DOWN
Potri.T002200	Potri.T002200	AT5G36930.2	Disease resistance protein (TIR-NBS-LRR class) family	scaffold_20:413754-415623	0.426947	32.7797	0.0130247	DOWN
Potri.009G095800	Potri.009G095800	AT4G34230.1	cinnamyl alcohol dehydrogenase 5	Chr09:8651534-8653872	4.15214	45.1058	0.0920534	DOWN
Potri.001G322300	Potri.001G322300	AT5G14040.1	phosphate transporter 3;1	Chr01:32668357-32672500	6.82415	50.0599	0.13632	DOWN
Potri.014G016600	Potri.014G016600	AT1G27770.1	autoinhibited Ca2+-ATPase 1	Chr14:1600568-1606755	24.2419	90.6166	0.267522	DOWN
Potri.019G090500	Potri.019G090500	AT2G31090.1		Chr19:12165654-12167008	11.5765	62.0032	0.186708	DOWN
Potri.018G115200	Potri.018G115200			Chr18:13989067-13997336	15.3928	71.9114	0.214052	DOWN
Potri.014G085300	Potri.014G085300	AT1G01650.1	SIGNAL PEPTIDE PEPTIDASE-LIKE 4	Chr14:6714695-6723144	14.9422	69.8278	0.213986	DOWN
Potri.003G183900	Potri.003G183900	AT5G48930.1	hydroxycinnamoyl-CoA shikimate/quinate hydroxycinnamoyl transferase	Chr03:19015507-19020338	12.238	65.8057	0.185972	DOWN
Potri.005G234000	Potri.005G234000	AT4G39090.1	Papain family cysteine protease	Chr05:24181395-24183491	27.1697	95.4068	0.284777	DOWN
Potri.009G072300	Potri.009G072300	AT1G07170.1	PHF5-like protein	Chr09:7076367-7078629	53.9725	12.4834	4.32354	UP
Potri.001G194400	Potri.001G194400	AT1G17730.1	vacuolar protein sorting 46.1	Chr01:17840071-17841568	93.74	37.7878	2.48069	UP
Potri.001G189500	Potri.001G189500	AT1G59870.1	ABC-2 and Plant PDR ABC-type transporter family protein	Chr01:16888432-16897087	3.89464	42.8075	0.0909803	DOWN
Potri.002G088500	Potri.002G088500	AT1G24620.1	EF hand calcium-binding protein family	Chr02:6282532-6283783	3.69328	42.2031	0.0875121	DOWN
Potri.005G211200	Potri.005G211200	AT4G09800.1	S18 ribosomal protein	Chr05:22513061-22514739	7.08033	53.4965	0.132351	DOWN
Potri.006G258800	Potri.006G258800	AT5G25265.1		Chr06:26248274-26252212	1.25118	35.0536	0.0356933	DOWN
Potri.T064000	Potri.T064000	AT5G38210.1	Protein kinase family protein	scaffold_67:33860-38366	1.44447	35.3654	0.0408442	DOWN
Potri.007G008000	Potri.007G008000	AT5G65780.1	branched-chain amino acid aminotransferase 5 / branched-chain amino acid transaminase 5 (BCAT5)	Chr07:606275-617200	5.91092	47.6958	0.12393	DOWN
Potri.T059200	Potri.T059200	AT5G17330.1	glutamate decarboxylase	scaffold_61:21160-26386	5.31135	47.7473	0.111239	DOWN
Potri.002G214800	Potri.002G214800	AT3G26650.1	glyceraldehyde 3-phosphate dehydrogenase A subunit	Chr02:19697129-19699991	33.1031	106.906	0.309647	DOWN
Potri.008G186200	Potri.008G186200	AT1G67910.1		Chr08:12796462-12798060	2.43633	38.6582	0.0630223	DOWN
Potri.008G156300	Potri.008G156300	AT4G34670.1	Ribosomal protein S3Ae	Chr08:10581463-10584899	8.3181	55.9612	0.14864	DOWN
Potri.008G051900	Potri.008G051900	AT1G07770.1	ribosomal protein S15A	Chr08:3067358-3069344	32.4376	104.233	0.311203	DOWN
Potri.004G175000	Potri.004G175000	AT5G53300.1	ubiquitin-conjugating enzyme 10	Chr04:19349251-19350771	110.057	49.6815	2.21525	UP
Potri.008G065800	Potri.008G065800	AT3G55830.1	Nucleotide-diphospho-sugar transferases superfamily protein	Chr08:3984161-3989256	6.58783	49.2683	0.133713	DOWN
Potri.003G087000	Potri.003G087000	AT4G17030.1	expansin-like B1	Chr03:11437631-11439297	4.47954	44.0733	0.101638	DOWN
Potri.012G006100	Potri.012G006100	AT5G24520.1	Transducin/WD40 repeat-like superfamily protein	Chr12:498778-501212	4.846	44.5302	0.108825	DOWN
Potri.013G057200	Potri.013G057200	AT5G18130.1		Chr13:4283581-4286437	4.90087	44.7906	0.109417	DOWN
Potri.005G183300	Potri.005G183300	AT1G21550.1	Calcium-binding EF-hand family protein	Chr05:19980070-19980556	70.3394	22.8272	3.08139	UP
Potri.010G129200	Potri.010G129200	AT1G25560.1	AP2/B3 transcription factor family protein	Chr10:14431996-14433520	0.459093	31.2858	0.0146742	DOWN
Potri.014G034900	Potri.014G034900	AT2G26530.1	Protein of unknown function (DUF1645)	Chr14:2873930-2875392	0.204651	31.9738	0.00640058	DOWN
Potri.014G168400	Potri.014G168400	AT5G47650.1	nudix hydrolase homolog 2	Chr14:13471491-13474132	0.104714	31.634	0.00331017	DOWN
Potri.017G130300	Potri.017G130300	AT5G16600.1	myb domain protein 43	Chr17:14103228-14105399	0.511165	31.7824	0.0160833	DOWN
Potri.007G031600	Potri.007G031600	AT2G23780.1	RING/U-box superfamily protein	Chr07:2398276-2399849	74.2579	25.9302	2.86376	UP
Potri.012G033000	Potri.012G033000	AT4G27960.2	ubiquitin conjugating enzyme 9	Chr12:2939916-2943259	30.6073	100.922	0.303277	DOWN
Potri.006G053300	Potri.006G053300	AT3G29170.1	Eukaryotic protein of unknown function (DUF872)	Chr06:3854945-3858521	22.7331	84.3938	0.269369	DOWN
Potri.T093900	Potri.T093900	AT5G57655.2	xylose isomerase family protein	scaffold_126:33292-40438	22.2621	84.4939	0.263476	DOWN
Potri.001G041800	Potri.001G041800	AT2G24100.1		Chr01:3047539-3055141	7.97034	52.7673	0.151047	DOWN
Potri.002G245400	Potri.002G245400	AT3G25070.1	RPM1 interacting protein 4	Chr02:23689448-23693419	7.5462	52.5841	0.143507	DOWN
Potri.011G134700	Potri.011G134700	AT4G27130.1	Translation initiation factor SUI1 family protein	Chr11:15885269-15885941	187.245	344.503	0.543522	DOWN
Potri.001G415700	Potri.001G415700	AT1G51060.1	histone H2A 10	Chr01:44076000-44077582	3.90681	41.09	0.0950793	DOWN
Potri.T108000	Potri.T108000	AT1G01490.1	Heavy metal transport/detoxification superfamily protein	scaffold_168:3161-3614	3.41795	41.6186	0.0821255	DOWN
Potri.018G126400	Potri.018G126400	AT5G20250.4	Raffinose synthase family protein	Chr18:14882582-14886169	31.861	2.04479	15.5816	UP
Potri.015G108500	Potri.015G108500	AT5G61820.1		Chr15:12558905-12562229	5.42557	46.2323	0.117355	DOWN
Potri.016G069000	Potri.016G069000	AT1G70600.1	Ribosomal protein L18e/L15 superfamily protein	Chr16:4962817-4964442	5.32144	46.5597	0.114293	DOWN
Potri.004G108900	Potri.004G108900	AT3G02360.1	6-phosphogluconate dehydrogenase family protein	Chr04:9674971-9677626	8.44952	54.8034	0.154179	DOWN
Potri.010G071800	Potri.010G071800			Chr10:9861858-9862354	8.09413	54.9843	0.147208	DOWN
Potri.018G082900	Potri.018G082900	AT4G29010.1	Enoyl-CoA hydratase/isomerase family	Chr18:10972531-10980124	8.7365	54.071	0.161575	DOWN
Potri.003G217900	Potri.003G217900	AT2G42500.1	protein phosphatase 2A-3	Chr03:21409334-21414435	1.33519	34.4061	0.0388068	DOWN
Potri.008G138100	Potri.008G138100	AT1G14740.1	Protein of unknown function (DUF1423)	Chr08:9204400-9209901	1.99475	34.7729	0.0573651	DOWN
Potri.017G035400	Potri.017G035400	AT5G38260.1	Protein kinase superfamily protein	Chr17:2980521-2983787	1.89424	34.0214	0.0556779	DOWN
Potri.019G120000	Potri.019G120000	AT4G03230.1	S-locus lectin protein kinase family protein	Chr19:14750810-14755570	1.155	34.4301	0.0335462	DOWN
Potri.006G147700	Potri.006G147700	AT2G19460.1	Protein of unknown function (DUF3511)	Chr06:12702621-12704219	2.09413	37.3318	0.0560951	DOWN
Potri.008G029900	Potri.008G029900	AT1G07790.1	Histone superfamily protein	Chr08:1648819-1649864	2.26762	37.9683	0.059724	DOWN
Potri.003G081800	Potri.003G081800	AT1G02130.1	RAS 5	Chr03:10967024-10969631	23.7923	86.411	0.275339	DOWN
Potri.013G005900	Potri.013G005900	AT1G56600.1	galactinol synthase 2	Chr13:380131-382106	36.8606	4.42472	8.33061	UP
Potri.002G099800	Potri.002G099800	AT1G78300.1	general regulatory factor 2	Chr02:7201666-7204267	11.1273	60.6135	0.183578	DOWN
Potri.014G028300	Potri.014G028300	AT1G45230.1	Protein of unknown function (DUF3223)	Chr14:2421569-2423428	11.5618	60.8516	0.19	DOWN
Potri.007G065700	Potri.007G065700	AT1G56070.1	Ribosomal protein S5/Elongation factor G/III/V family protein	Chr07:8363514-8367164	6.34643	48.987	0.129553	DOWN
Potri.008G053300	Potri.008G053300	AT3G12587.1	Oligosaccaryltransferase	Chr08:3158437-3160765	6.55427	48.5169	0.135093	DOWN
Potri.009G041100	Potri.009G041100	AT4G37300.1	maternal effect embryo arrest 59	Chr09:4832760-4848984	6.28101	48.496	0.129516	DOWN
Potri.012G049600	Potri.012G049600	AT1G18080.1	Transducin/WD40 repeat-like superfamily protein	Chr12:4700050-4702102	6.51908	48.4801	0.134469	DOWN
Potri.001G358300	Potri.001G358300	AT1G30360.1	Early-responsive to dehydration stress protein (ERD4)	Chr01:36770546-36775147	26.8244	91.7968	0.292215	DOWN
Potri.010G208700	Potri.010G208700	AT5G59850.1	Ribosomal protein S8 family protein	Chr10:19832314-19834436	38.016	113.361	0.335353	DOWN
Potri.001G210000	Potri.001G210000	AT1G15820.1	light harvesting complex photosystem II subunit 6	Chr01:21067226-21068548	86.7918	193.024	0.449643	DOWN
Potri.012G115800	Potri.012G115800	AT4G25130.1	peptide met sulfoxide reductase 4	Chr12:13631617-13634745	102.513	45.4948	2.25329	UP
Potri.002G056200	Potri.002G056200	AT2G32060.1	Ribosomal protein L7Ae/L30e/S12e/Gadd45 family protein	Chr02:3760316-3762156	20.2698	79.3157	0.255558	DOWN
Potri.013G064400	Potri.013G064400	AT2G02760.1	ubiquiting-conjugating enzyme 2	Chr13:4948404-4952093	20.895	79.8698	0.261613	DOWN
Potri.003G128500	Potri.003G128500	AT1G63690.1	SIGNAL PEPTIDE PEPTIDASE-LIKE 2	Chr03:14862481-14871819	7.67582	50.3011	0.152597	DOWN
Potri.001G098100	Potri.001G098100	AT2G46150.1	Late embryogenesis abundant (LEA) hydroxyproline-rich glycoprotein family	Chr01:7728428-7729088	0.283426	30.5442	0.00927921	DOWN
Potri.001G429300	Potri.001G429300			Chr01:45938648-45941978	0.726487	30.42	0.0238819	DOWN
Potri.003G131300	Potri.003G131300	AT5G41410.1	POX (plant homeobox) family protein	Chr03:15076302-15080297	0.770201	30.416	0.0253222	DOWN
Potri.005G007900	Potri.005G007900	AT1G07390.3	receptor like protein 1	Chr05:512444-518955	0.335863	30.449	0.0110303	DOWN
Potri.005G009300	Potri.005G009300	AT1G07390.1	receptor like protein 1	Chr05:702090-707250	0.724018	30.3851	0.0238281	DOWN
Potri.009G020000	Potri.009G020000	AT3G52460.1	hydroxyproline-rich glycoprotein family protein	Chr09:3169398-3170280	1e-05	30.55	3.27e-07	DOWN
Potri.009G089400	Potri.009G089400	AT1G27730.1	salt tolerance zinc finger	Chr09:8248655-8249924	0.365974	30.7329	0.0119082	DOWN
Potri.009G125900	Potri.009G125900	AT1G75590.1	SAUR-like auxin-responsive protein family	Chr09:10435172-10436054	1e-05	30.8045	3.25e-07	DOWN
Potri.010G045200	Potri.010G045200	AT1G10690.1		Chr10:7610573-7611740	0.880283	30.5297	0.0288337	DOWN
Potri.011G029100	Potri.011G029100	AT4G23220.1	cysteine-rich RLK (RECEPTOR-like protein kinase) 14	Chr11:2406695-2409460	0.957363	30.7546	0.0311291	DOWN
Potri.015G030700	Potri.015G030700	AT1G73500.1	MAP kinase kinase 9	Chr15:2468038-2469211	0.519015	30.1117	0.0172363	DOWN
Potri.019G117100	Potri.019G117100	AT4G10270.1	Wound-responsive family protein	Chr19:14535738-14536392	48.9405	10.2427	4.77809	UP
Potri.001G374600	Potri.001G374600	AT2G29120.1	glutamate receptor 2.7	Chr01:38902785-38906520	5.90322	45.2668	0.130409	DOWN
Potri.010G223500	Potri.010G223500	AT2G01720.1	Ribophorin I	Chr10:20772179-20776295	3.5559	40.5794	0.0876282	DOWN
Potri.018G130800	Potri.018G130800	AT2G25490.1	EIN3-binding F box protein 1	Chr18:15213462-15217198	3.75531	40.6551	0.09237	DOWN
Potri.008G005900	Potri.008G005900	AT1G16840.1		Chr08:342920-345725	74.8716	26.3569	2.84068	UP
Potri.010G191200	Potri.010G191200	AT2G40010.1	Ribosomal protein L10 family protein	Chr10:18626790-18629083	17.7255	72.7746	0.243567	DOWN
Potri.001G231100	Potri.001G231100	AT2G44310.1	Calcium-binding EF-hand family protein	Chr01:24301534-24303727	1.51124	33.5045	0.0451056	DOWN
Potri.001G409400	Potri.001G409400	AT4G27290.1	S-locus lectin protein kinase family protein	Chr01:43261902-43263605	1.39333	33.7726	0.0412562	DOWN
Potri.004G015300	Potri.004G015300	AT4G21960.1	Peroxidase superfamily protein	Chr04:982130-984386	1.37725	33.1449	0.0415524	DOWN
Potri.006G252500	Potri.006G252500	AT5G25400.1	Nucleotide-sugar transporter family protein	Chr06:25796055-25798145	1.9977	33.7108	0.0592599	DOWN
Potri.015G053300	Potri.015G053300	AT1G49050.1	Eukaryotic aspartyl protease family protein	Chr15:6999848-7006950	1.6453	33.528	0.0490724	DOWN
Potri.015G145400	Potri.015G145400	AT5G23870.3	Pectinacetylesterase family protein	Chr15:15078302-15083946	1.15358	33.8968	0.0340321	DOWN
Potri.002G149700	Potri.002G149700	AT1G01940.1	Cyclophilin-like peptidyl-prolyl cis-trans isomerase family protein	Chr02:11144515-11146586	30.0379	2.24116	13.4028	UP
Potri.017G123900	Potri.017G123900	AT1G66510.1	AAR2 protein family	Chr17:13616978-13623505	30.1097	2.45884	12.2455	UP
Potri.001G466400	Potri.001G466400	AT2G45600.1	alpha/beta-Hydrolases superfamily protein	Chr01:49973829-49974765	2.77604	36.7621	0.0755136	DOWN
Potri.006G062900	Potri.006G062900	AT5G35830.1	Ankyrin repeat family protein	Chr06:4611138-4615026	2.41522	36.6479	0.0659034	DOWN
Potri.007G087800	Potri.007G087800	AT1G64940.1	cytochrome P450, family 87, subfamily A, polypeptide 6	Chr07:11367304-11373924	2.33131	36.5886	0.0637168	DOWN
Potri.016G106900	Potri.016G106900	AT3G54050.1	high cyclic electron flow 1	Chr16:10841910-10844272	2.79168	36.2963	0.0769136	DOWN
Potri.T170200	Potri.T170200	AT5G53390.1	O-acyltransferase (WSD1-like) family protein	scaffold_1021:1000-4678	2.88223	36.2984	0.0794038	DOWN
Potri.001G119000	Potri.001G119000	AT1G70250.1	receptor serine/threonine kinase, putative	Chr01:9550124-9552194	10.951	57.9761	0.188888	DOWN
Potri.017G063100	Potri.017G063100	ATCG00170.1	DNA-directed RNA polymerase family protein	Chr17:5935610-5944442	462.228	357.769	1.29197	UP
Potri.002G051300	Potri.002G051300	AT1G34030.1	Ribosomal protein S13/S18 family	Chr02:3382560-3384708	22.1734	82.7483	0.267962	DOWN
Potri.016G025000	Potri.016G025000	AT3G56940.1	dicarboxylate diiron protein, putative (Crd1)	Chr16:1408567-1411117	26.9261	90.1342	0.298733	DOWN
Potri.007G069600	Potri.007G069600	AT5G37600.1	glutamine synthase clone R1	Chr07:9105160-9110511	15.7384	68.1601	0.230903	DOWN
Potri.003G178400	Potri.003G178400	AT3G24160.1	putative type 1 membrane protein	Chr03:18615893-18619343	11.7401	59.7468	0.196498	DOWN
Potri.004G147300	Potri.004G147300	AT2G26500.1	cytochrome b6f complex subunit (petM), putative	Chr04:17014219-17015188	6.81418	47.4345	0.143655	DOWN
Potri.004G021500	Potri.004G021500	AT4G05320.2	polyubiquitin 10	Chr04:1428462-1430904	95.3372	205.959	0.462894	DOWN
Potri.012G114700	Potri.012G114700	AT5G61640.1	peptidemethionine sulfoxide reductase 1	Chr12:13512568-13514522	91.956	38.021	2.41856	UP
Potri.008G181900	Potri.008G181900	AT1G67740.1	photosystem II BY	Chr08:12393434-12398268	88.9796	194.357	0.457815	DOWN
Potri.008G126800	Potri.008G126800	AT2G01100.1		Chr08:8273146-8276136	35.9504	4.49819	7.99219	UP
Potri.002G217900	Potri.002G217900	AT3G07870.1	F-box and associated interaction domains-containing protein	Chr02:20234075-20236205	4.56913	42.7471	0.106887	DOWN
Potri.002G086600	Potri.002G086600	AT4G08230.1	glycine-rich protein	Chr02:6108465-6110751	87.3325	35.45	2.46354	UP
Potri.004G078500	Potri.004G078500	AT1G65720.1		Chr04:6486892-6489311	24.956	86.6417	0.288037	DOWN
Potri.005G132900	Potri.005G132900			Chr05:10742635-10742884	24.741	86.0098	0.287653	DOWN
Potri.009G028100	Potri.009G028100	AT5G59890.1	actin depolymerizing factor 4	Chr09:3892955-3899254	7.81923	49.388	0.158322	DOWN
Potri.T147200	Potri.T147200	AT3G61470.1	photosystem I light harvesting complex gene 2	scaffold_479:8067-9875	7.63226	49.4128	0.154459	DOWN
Potri.008G205000	Potri.008G205000	AT4G15610.1	Uncharacterised protein family (UPF0497)	Chr08:14814911-14818094	27.8439	91.0108	0.305941	DOWN
Potri.015G130000	Potri.015G130000	AT4G00100.1	ribosomal protein S13A	Chr15:14141834-14143943	52.9485	135.808	0.389878	DOWN
Potri.009G032600	Potri.009G032600	AT5G57290.1	60S acidic ribosomal protein family	Chr09:4291789-4293199	18.1427	73.6647	0.246288	DOWN
Potri.002G228300	Potri.002G228300	AT1G11910.1	aspartic proteinase A1	Chr02:21805227-21811309	18.4801	74.2875	0.248765	DOWN
Potri.003G160400	Potri.003G160400	AT1G09070.1	soybean gene regulated by cold-2	Chr03:17188672-17192630	8.67781	52.2868	0.165966	DOWN
Potri.010G212300	Potri.010G212300	AT5G02610.1	Ribosomal L29 family protein	Chr10:20050683-20053154	8.58676	52.5682	0.163345	DOWN
Potri.013G161500	Potri.013G161500	AT5G10860.1	Cystathionine beta-synthase (CBS) family protein	Chr13:16296897-16300885	103.285	216.808	0.476389	DOWN
Potri.001G038300	Potri.001G038300	AT1G79670.1	Wall-associated kinase family protein	Chr01:2702186-2708972	0.393979	29.1579	0.0135119	DOWN
Potri.001G450000	Potri.001G450000	AT1G32920.1		Chr01:48413347-48413951	0.314985	29.4353	0.0107009	DOWN
Potri.003G172300	Potri.003G172300	AT1G67330.1	Protein of unknown function (DUF579)	Chr03:18195400-18196909	0.513685	29.5528	0.0173819	DOWN
Potri.004G191900	Potri.004G191900	AT1G21270.1	wall-associated kinase 2	Chr04:20608561-20612217	0.0522545	29.0768	0.00179712	DOWN
Potri.005G256100	Potri.005G256100	AT1G76430.1	phosphate transporter 1;9	Chr05:25614278-25616906	0.537717	29.2254	0.018399	DOWN
Potri.007G141000	Potri.007G141000	AT5G38280.1	PR5-like receptor kinase	Chr07:15168527-15171811	0.36382	29.2787	0.0124261	DOWN
Potri.007G145500	Potri.007G145500	AT3G59880.1		Chr07:15480901-15481638	0.789011	29.2437	0.0269805	DOWN
Potri.016G045000	Potri.016G045000	AT5G06740.1	Concanavalin A-like lectin protein kinase family protein	Chr16:2836292-2840146	0.0634716	29.4139	0.00215788	DOWN
Potri.019G010800	Potri.019G010800	AT2G44480.1	beta glucosidase 17	Chr19:1314643-1317810	1e-05	29.4627	3.39e-07	DOWN
Potri.013G013600	Potri.013G013600	AT3G05590.1	ribosomal protein L18	Chr13:878728-880915	5.51295	44.7114	0.123301	DOWN
Potri.014G174400	Potri.014G174400	AT2G39780.1	ribonuclease 2	Chr14:14137289-14143098	5.48203	44.6783	0.1227	DOWN
Potri.014G198400	Potri.014G198400	AT1G61520.1	photosystem I light harvesting complex gene 3	Chr14:18897555-18898375	5.19507	44.5945	0.116496	DOWN
Potri.011G044000	Potri.011G044000	AT1G61260.1	Protein of unknown function (DUF761)	Chr11:3728904-3730779	3.19373	39.184	0.081506	DOWN
Potri.010G083200	Potri.010G083200	AT4G34670.1	Ribosomal protein S3Ae	Chr10:10930203-10933221	12.2745	60.9182	0.201492	DOWN
Potri.011G091200	Potri.011G091200	AT2G34660.1	multidrug resistance-associated protein 2	Chr11:11035202-11069039	12.8909	60.4943	0.213093	DOWN
Potri.002G247700	Potri.002G247700	AT3G07310.1	Protein of unknown function (DUF760)	Chr02:23839286-23842466	13.529	63.0496	0.214577	DOWN
Potri.005G204600	Potri.005G204600	AT3G59080.1	Eukaryotic aspartyl protease family protein	Chr05:21935715-21938433	1.36674	32.5272	0.0420184	DOWN
Potri.007G031000	Potri.007G031000	AT5G66680.1	dolichyl-diphosphooligosaccharide-protein glycosyltransferase 48kDa subunit family protein	Chr07:2332099-2336610	1.97071	32.8231	0.0600403	DOWN
Potri.008G059900	Potri.008G059900	AT5G02070.1	Protein kinase family protein	Chr08:3608118-3611960	1.82915	32.3593	0.0565263	DOWN
Potri.009G109400	Potri.009G109400	AT2G23460.1	extra-large G-protein 1	Chr09:9409752-9417188	1.76931	32.5633	0.0543345	DOWN
Potri.015G055000	Potri.015G055000	AT1G13580.2	LAG1 longevity assurance homolog 3	Chr15:7496005-7502664	1.89534	32.2559	0.0587595	DOWN
Potri.015G117200	Potri.015G117200	AT5G45110.1	NPR1-like protein 3	Chr15:13234314-13238632	1.70381	32.4758	0.052464	DOWN
Potri.002G025300	Potri.002G025300	AT4G31500.1	cytochrome P450, family 83, subfamily B, polypeptide 1	Chr02:1604738-1606708	2.35179	35.1126	0.0669785	DOWN
Potri.004G021300	Potri.004G021300	AT2G46410.1	Homeodomain-like superfamily protein	Chr04:1418934-1420035	2.01148	35.0135	0.0574487	DOWN
Potri.006G053400	Potri.006G053400	AT3G57550.2	guanylate kinase	Chr06:3875337-3879969	2.82882	35.9166	0.0787608	DOWN
Potri.014G095100	Potri.014G095100	AT5G41761.1		Chr14:7401651-7402300	2.16564	35.2818	0.0613812	DOWN
Potri.002G254900	Potri.002G254900	AT5G43940.2	GroES-like zinc-binding dehydrogenase family protein	Chr02:24433325-24437961	28.5232	92.0359	0.309914	DOWN
Potri.010G062900	Potri.010G062900	AT3G23920.1	beta-amylase 1	Chr10:9097027-9100041	38.6513	6.82214	5.66557	UP
Potri.015G022700	Potri.015G022700	AT4G27940.1	manganese tracking factor for mitochondrial SOD2	Chr15:1756548-1761160	38.5657	6.53276	5.90343	UP
Potri.015G109300	Potri.015G109300	AT5G07350.1	TUDOR-SN protein 1	Chr15:12609602-12616723	6.47239	46.8107	0.138267	DOWN
Potri.019G025600	Potri.019G025600	AT3G04240.1	Tetratricopeptide repeat (TPR)-like superfamily protein	Chr19:2916598-2928046	55.1505	15.3113	3.60195	UP
Potri.007G057200	Potri.007G057200	AT1G20020.1	ferredoxin-NADP(+)-oxidoreductase 2	Chr07:6043609-6046403	24.9769	85.9737	0.290518	DOWN
Potri.001G380000	Potri.001G380000	AT3G62730.1		Chr01:39606007-39607402	63.6609	20.4253	3.11677	UP
Potri.017G054600	Potri.017G054600	AT5G48760.1	Ribosomal protein L13 family protein	Chr17:4842351-4844516	19.2572	75.4512	0.255227	DOWN
Potri.001G450100	Potri.001G450100	AT1G64720.1	Polyketide cyclase/dehydrase and lipid transport superfamily protein	Chr01:48420932-48423945	4.54357	41.8364	0.108603	DOWN
Potri.015G125000	Potri.015G125000	AT3G18670.1	Ankyrin repeat family protein	Chr15:13841313-13843671	4.21503	41.3589	0.101913	DOWN
Potri.017G034600	Potri.017G034600	AT1G18390.2	Protein kinase superfamily protein	Chr17:2914029-2914845	4.36393	41.6576	0.104757	DOWN
Potri.001G354600	Potri.001G354600	AT1G29530.1		Chr01:36205755-36209664	42.6808	8.65883	4.92916	UP
Potri.004G093700	Potri.004G093700			Chr04:7965471-7968676	34.1671	4.65957	7.33267	UP
Potri.013G015500	Potri.013G015500	AT1G09140.1	SERINE-ARGININE PROTEIN 30	Chr13:979764-982215	61.3292	19.4049	3.1605	UP
Potri.001G043100	Potri.001G043100	AT1G80920.1	Chaperone DnaJ-domain superfamily protein	Chr01:3133170-3135092	7.66315	48.9145	0.156664	DOWN
Potri.004G040100	Potri.004G040100	AT2G20760.1	Clathrin light chain protein	Chr04:3043483-3047248	7.9485	48.024	0.165511	DOWN
Potri.012G048200	Potri.012G048200	AT1G18210.1	Calcium-binding EF-hand family protein	Chr12:4492174-4493247	68.3612	23.1586	2.95187	UP
Potri.014G059000	Potri.014G059000	AT3G60540.1	Preprotein translocase Sec, Sec61-beta subunit protein	Chr14:4585322-4589210	26.3405	88.5716	0.297392	DOWN
Potri.001G379800	Potri.001G379800	AT1G53590.1	Calcium-dependent lipid-binding (CaLB domain) family protein	Chr01:39576822-39583190	46.6703	10.4875	4.45009	UP
Potri.001G077600	Potri.001G077600			Chr01:6153676-6155184	8.93291	51.3158	0.174077	DOWN
Potri.002G153800	Potri.002G153800	AT2G45740.1	peroxin 11D	Chr02:11595664-11599488	8.7215	51.863	0.168164	DOWN
Potri.003G088300	Potri.003G088300	AT4G18010.2	myo-inositol polyphosphate 5-phosphatase 2	Chr03:11574052-11582511	8.1822	51.1784	0.159876	DOWN
Potri.002G162500	Potri.002G162500	AT4G01370.1	MAP kinase 4	Chr02:12265643-12270287	15.0316	66.6218	0.225626	DOWN
Potri.005G154900	Potri.005G154900	ATCG00140.1	ATP synthase subunit C family protein	Chr05:14824856-14826149	19471.3	23046.5	0.84487	DOWN
Potri.002G240900	Potri.002G240900	AT1G04760.1	vesicle-associated membrane protein 726	Chr02:23335872-23338685	10.5333	55.069	0.191275	DOWN
Potri.001G091900	Potri.001G091900	AT4G23850.1	AMP-dependent synthetase and ligase family protein	Chr01:7220816-7227606	13.8372	62.7404	0.220547	DOWN
Potri.006G218900	Potri.006G218900	AT2G26280.1	CTC-interacting domain 7	Chr06:23130526-23135888	3.75184	37.4074	0.100297	DOWN
Potri.018G008500	Potri.018G008500	AT4G31550.2	WRKY DNA-binding protein 11	Chr18:587549-590270	3.28555	37.8592	0.0867834	DOWN
Potri.001G206500	Potri.001G206500			Chr01:20655748-20655958	1e-05	28.9466	3.45e-07	DOWN
Potri.001G300900	Potri.001G300900	AT4G34200.1	D-3-phosphoglycerate dehydrogenase	Chr01:30489403-30492653	0.978245	28.8014	0.0339652	DOWN
Potri.002G046200	Potri.002G046200	AT2G38830.1	Ubiquitin-conjugating enzyme/RWD-like protein	Chr02:2936734-2937803	0.171507	28.2389	0.00607343	DOWN
Potri.006G076500	Potri.006G076500	AT1G06980.1		Chr06:5752881-5753966	0.742044	28.2815	0.0262378	DOWN
Potri.010G178000	Potri.010G178000	AT5G48380.1	BAK1-interacting receptor-like kinase 1	Chr10:17727514-17729943	0.911459	28.9177	0.0315191	DOWN
Potri.012G145500	Potri.012G145500	AT5G36970.1	NDR1/HIN1-like 25	Chr12:15736895-15737953	1e-05	28.0019	3.57e-07	DOWN
Potri.014G111900	Potri.014G111900	AT4G01720.1	WRKY family transcription factor	Chr14:8765074-8768810	0.811503	28.0561	0.0289243	DOWN
Potri.015G124900	Potri.015G124900	AT5G04700.1	Ankyrin repeat family protein	Chr15:13840485-13841213	0.271553	28.4259	0.00955301	DOWN
Potri.019G093400	Potri.019G093400	AT4G19170.1	nine-cis-epoxycarotenoid dioxygenase 4	Chr19:12358072-12360220	0.345104	28.6003	0.0120664	DOWN
Potri.006G219200	Potri.006G219200	AT5G20650.1	copper transporter 5	Chr06:23157022-23158137	3.53478	38.4042	0.0920415	DOWN
Potri.008G189900	Potri.008G189900	AT1G23750.1	Nucleic acid-binding, OB-fold-like protein	Chr08:13165485-13171886	3.71869	38.2538	0.097211	DOWN
Potri.013G028700	Potri.013G028700	AT5G27320.1	alpha/beta-Hydrolases superfamily protein	Chr13:1899566-1902395	3.65145	38.2505	0.0954615	DOWN
Potri.017G150500	Potri.017G150500	AT1G65730.1	YELLOW STRIPE like 7	Chr17:15589694-15597903	3.05243	38.3347	0.0796258	DOWN
Potri.018G097700	Potri.018G097700	AT2G18700.1	trehalose phosphatase/synthase 11	Chr18:12611123-12614993	3.29357	38.9313	0.0845995	DOWN
Potri.005G235200	Potri.005G235200	AT4G24160.2	alpha/beta-Hydrolases superfamily protein	Chr05:24277633-24281360	68.613	24.8625	2.7597	UP
Potri.005G113200	Potri.005G113200	AT5G66160.1	receptor homology region transmembrane domain ring H2 motif protein 1	Chr05:8711275-8712144	2.63389	34.5344	0.0762686	DOWN
Potri.012G002800	Potri.012G002800	AT1G66920.2	Protein kinase superfamily protein	Chr12:251912-254266	81.0345	23.9928	3.75593	UP
Potri.018G083500	Potri.018G083500	AT1G65980.1	thioredoxin-dependent peroxidase 1	Chr18:11026173-11027516	135.653	261.836	0.518084	DOWN
Potri.005G135300	Potri.005G135300	AT1G49570.1	Peroxidase superfamily protein	Chr05:11073096-11074765	1.842	31.5999	0.0582913	DOWN
Potri.005G200000	Potri.005G200000	AT1G14290.1	sphingoid base hydroxylase 2	Chr05:21516411-21520348	1.73006	31.246	0.055369	DOWN
Potri.006G143800	Potri.006G143800	AT1G17455.1	ELF4-like 4	Chr06:12151699-12153820	1.46558	31.4907	0.0465401	DOWN
Potri.015G147600	Potri.015G147600	AT4G25640.1	detoxifying efflux carrier 35	Chr15:15193041-15201531	1.81858	31.6649	0.057432	DOWN
Potri.T109400	Potri.T109400	AT5G49290.1	receptor like protein 56	scaffold_169:27303-27687	1.85087	31.9318	0.0579632	DOWN
Potri.T116000	Potri.T116000	AT3G48290.2	cytochrome P450, family 71, subfamily A, polypeptide 24	scaffold_185:79971-81049	1.18729	31.6031	0.0375688	DOWN
Potri.008G130500	Potri.008G130500	AT1G23100.1	GroES-like family protein	Chr08:8575890-8576946	37.6712	6.03157	6.24567	UP
Potri.019G068900	Potri.019G068900	AT1G71360.1	Galactose-binding protein	Chr19:10224410-10229316	37.6738	6.00445	6.27431	UP
Potri.011G049900	Potri.011G049900	AT4G27450.1	Aluminium induced protein with YGL and LRDR motifs	Chr11:4276600-4278017	68.3757	159.221	0.429439	DOWN
Potri.011G142200	Potri.011G142200	AT1G79040.1	photosystem II subunit R	Chr11:16354522-16356815	18.9069	71.1781	0.265628	DOWN
Potri.015G108600	Potri.015G108600	AT5G61820.1		Chr15:12563081-12568606	76.2725	29.5053	2.58504	UP
Potri.011G123700	Potri.011G123700	AT1G52870.2	Peroxisomal membrane 22 kDa (Mpv17/PMP22) family protein	Chr11:14870172-14874443	29.3997	92.8873	0.316509	DOWN
Potri.015G143700	Potri.015G143700	AT4G25570.1	Cytochrome b561/ferric reductase transmembrane protein family	Chr15:14975764-14979726	29.3115	92.5643	0.316661	DOWN
Potri.001G084000	Potri.001G084000	AT1G64660.1	methionine gamma-lyase	Chr01:6660412-6663707	17.1718	69.3369	0.247657	DOWN
Potri.001G256900	Potri.001G256900	AT1G51400.1	Photosystem II 5 kD protein	Chr01:26649206-26650149	46.3226	122.016	0.379644	DOWN
Potri.008G088800	Potri.008G088800	AT1G18720.1	Protein of unknown function (DUF962)	Chr08:5575210-5577940	4.34933	40.6732	0.106934	DOWN
Potri.015G019800	Potri.015G019800	AT3G22370.1	alternative oxidase 1A	Chr15:1396096-1398886	4.43261	40.3931	0.109737	DOWN
Potri.007G065000	Potri.007G065000	AT4G35470.1	plant intracellular ras group-related LRR 4	Chr07:8206532-8210013	41.1519	8.89505	4.62638	UP
Potri.004G236100	Potri.004G236100			Chr04:24175535-24177641	48.0852	12.5394	3.83473	UP
Potri.011G150100	Potri.011G150100	AT4G10490.1	2-oxoglutarate (2OG) and Fe(II)-dependent oxygenase superfamily protein	Chr11:16858894-16861452	23.262	0.377675	61.5926	UP
Potri.005G132500	Potri.005G132500			Chr05:10700011-10700260	28.2754	90.7882	0.311444	DOWN
Potri.004G168500	Potri.004G168500	AT2G21160.1	Translocon-associated protein (TRAP), alpha subunit	Chr04:18763534-18767659	8.88368	50.1989	0.17697	DOWN
Potri.001G210500	Potri.001G210500	AT5G24690.1	Protein of unknown function (DUF3411)	Chr01:21113246-21118505	14.3563	63.1871	0.227203	DOWN
Potri.005G128100	Potri.005G128100	AT3G50770.1	calmodulin-like 41	Chr05:10137663-10138554	9.15234	52.2101	0.175298	DOWN
Potri.013G017600	Potri.013G017600	AT5G27700.1	Ribosomal protein S21e	Chr13:1149391-1151948	20.5953	75.845	0.271545	DOWN
Potri.002G131900	Potri.002G131900			Chr02:9855441-9856018	38.2458	108.585	0.35222	DOWN
Potri.009G115800	Potri.009G115800	AT1G19400.1	Erythronate-4-phosphate dehydrogenase family protein	Chr09:9785182-9789331	10.4634	54.4601	0.19213	DOWN
Potri.018G145200	Potri.018G145200	AT3G53430.1	Ribosomal protein L11 family protein	Chr18:16484090-16485311	11.7437	56.6946	0.20714	DOWN
Potri.013G141800	Potri.013G141800	ATCG00350.1	Photosystem I, PsaA/PsaB protein	Chr13:14853383-14854012	379.837	287.264	1.32226	UP
Potri.005G002100	Potri.005G002100	AT3G05880.1	Low temperature and salt responsive protein family	Chr05:125568-126026	25.2313	1.60992	15.6724	UP
Potri.015G076500	Potri.015G076500	AT5G62520.1	similar to RCD one 5	Chr15:10139286-10142818	25.0222	1.08222	23.1212	UP
Potri.004G024300	Potri.004G024300	AT4G05200.1	cysteine-rich RLK (RECEPTOR-like protein kinase) 25	Chr04:1615839-1616781	3.09383	36.2236	0.0854092	DOWN
Potri.014G014500	Potri.014G014500	AT1G58420.1	Uncharacterised conserved protein UCP031279	Chr14:1438105-1439251	3.99143	36.3083	0.109932	DOWN
Potri.009G086900	Potri.009G086900			Chr09:8094629-8096771	67.0756	155.556	0.431199	DOWN
Potri.007G013000	Potri.007G013000	AT4G36130.1	Ribosomal protein L2 family	Chr07:1006974-1009891	6.71377	44.7772	0.149937	DOWN
Potri.002G203600	Potri.002G203600	AT2G47580.1	spliceosomal protein U1A	Chr02:16615622-16619215	30.1808	3.94239	7.65546	UP
Potri.014G188300	Potri.014G188300	ATCG00280.1	photosystem II reaction center protein C	Chr14:16986105-16986850	492.644	394.762	1.24795	UP
Potri.001G127700	Potri.001G127700	AT4G12720.4	MutT/nudix family protein	Chr01:10345155-10349211	0.114958	27.4352	0.00419016	DOWN
Potri.002G032100	Potri.002G032100	AT1G10210.1	mitogen-activated protein kinase 1	Chr02:2054472-2058388	0.95213	27.5283	0.0345873	DOWN
Potri.002G070500	Potri.002G070500	AT3G18710.1	plant U-box 29	Chr02:4860084-4861669	1e-05	27.5036	3.64e-07	DOWN
Potri.002G168600	Potri.002G168600	AT4G01070.1	UDP-Glycosyltransferase superfamily protein	Chr02:12766423-12768386	0.290318	27.6652	0.010494	DOWN
Potri.004G130200	Potri.004G130200	AT1G27100.1	Actin cross-linking protein	Chr04:14572756-14575525	1e-05	27.2719	3.67e-07	DOWN
Potri.004G220100	Potri.004G220100	AT1G35520.1	auxin response factor 15	Chr04:22661407-22662304	0.336177	27.7712	0.0121052	DOWN
Potri.005G130900	Potri.005G130900	AT2G23450.1	Protein kinase superfamily protein	Chr05:10522882-10527222	0.524004	27.1872	0.0192739	DOWN
Potri.005G143400	Potri.005G143400	AT5G24010.1	Protein kinase superfamily protein	Chr05:12174123-12177068	0.203466	27.6454	0.00735985	DOWN
Potri.006G007200	Potri.006G007200	AT3G21790.1	UDP-Glycosyltransferase superfamily protein	Chr06:496359-498111	0.51626	27.5853	0.018715	DOWN
Potri.010G114600	Potri.010G114600	AT1G71050.1	Heavy metal transport/detoxification superfamily protein	Chr10:13289527-13291583	0.621469	27.6555	0.0224718	DOWN
Potri.012G048700	Potri.012G048700	AT2G36800.1	don-glucosyltransferase 1	Chr12:4572455-4574762	0.700918	27.7216	0.0252842	DOWN
Potri.015G035400	Potri.015G035400	AT3G03160.1		Chr15:3062651-3063177	1e-05	27.5239	3.63e-07	DOWN
Potri.017G004800	Potri.017G004800	AT5G37980.1	Zinc-binding dehydrogenase family protein	Chr17:300719-302205	0.140046	27.3312	0.00512403	DOWN
Potri.018G061900	Potri.018G061900	AT4G33050.3	calmodulin-binding family protein	Chr18:7633668-7636660	0.249304	27.7884	0.00897151	DOWN
Potri.003G067300	Potri.003G067300	ATCG00170.1	DNA-directed RNA polymerase family protein	Chr03:9565190-9567200	63.7332	149.211	0.427135	DOWN
Potri.001G093600	Potri.001G093600	AT5G41800.1	Transmembrane amino acid transporter family protein	Chr01:7355830-7363715	2.33927	33.3828	0.0700741	DOWN
Potri.001G412100	Potri.001G412100	AT4G27290.1	S-locus lectin protein kinase family protein	Chr01:43676558-43680732	2.88557	33.9122	0.0850894	DOWN
Potri.003G097300	Potri.003G097300	AT1G32170.1	xyloglucan endotransglucosylase/hydrolase 30	Chr03:12398972-12402849	2.88644	33.7292	0.0855769	DOWN
Potri.013G122000	Potri.013G122000	AT4G35160.1	O-methyltransferase family protein	Chr13:13590711-13595119	2.66227	33.315	0.0799121	DOWN
Potri.016G087900	Potri.016G087900	AT3G57610.1	adenylosuccinate synthase	Chr16:6984567-6987189	2.26511	33.374	0.0678705	DOWN
Potri.003G023000	Potri.003G023000	AT4G33430.1	BRI1-associated receptor kinase	Chr03:2741115-2745521	1.1444	30.1545	0.0379512	DOWN
Potri.004G188600	Potri.004G188600	AT2G27830.1		Chr04:20374432-20375701	1.53262	30.0093	0.0510715	DOWN
Potri.010G115300	Potri.010G115300	AT2G01290.1	ribose-5-phosphate isomerase 2	Chr10:13346345-13348321	1.33772	30.0895	0.044458	DOWN
Potri.013G114200	Potri.013G114200	AT1G34420.1	leucine-rich repeat transmembrane protein kinase family protein	Chr13:12735243-12738913	1.04234	30.6072	0.0340554	DOWN
Potri.004G118800	Potri.004G118800	AT5G61170.1	Ribosomal protein S19e family protein	Chr04:11083373-11085524	51.6859	129.606	0.398792	DOWN
Potri.009G081500	Potri.009G081500	AT5G64510.1		Chr09:7752957-7755092	68.6857	25.3594	2.70849	UP
Potri.002G009000	Potri.002G009000	AT1G20693.2	high mobility group B2	Chr02:489849-491549	15.9647	64.1901	0.24871	DOWN
Potri.005G206200	Potri.005G206200	AT1G03600.1	photosystem II family protein	Chr05:22088249-22089164	4.56242	39.8163	0.114587	DOWN
Potri.012G043900	Potri.012G043900	AT5G37600.1	glutamine synthase clone R1	Chr12:3978194-3981414	4.69656	39.1662	0.119914	DOWN
Potri.004G099800	Potri.004G099800	AT5G16110.1		Chr04:8629362-8631440	14.7291	62.2437	0.236636	DOWN
Potri.005G228600	Potri.005G228600	AT1G19530.1		Chr05:23789843-23791144	8.4651	48.6415	0.17403	DOWN
Potri.014G041300	Potri.014G041300			Chr14:3376415-3380882	8.66511	48.18	0.179849	DOWN
Potri.005G106400	Potri.005G106400	AT4G35770.1	Rhodanese/Cell cycle control phosphatase superfamily protein	Chr05:8153801-8156588	88.5832	39.46	2.24489	UP
Potri.014G025400	Potri.014G025400	AT1G49760.1	poly(A) binding protein 8	Chr14:2179299-2185916	8.13815	49.7653	0.163531	DOWN
Potri.011G113700	Potri.011G113700	ATCG00700.1	photosystem II reaction center protein N	Chr11:13860092-13861207	6397.35	6597.16	0.969713	DOWN
Potri.004G134500	Potri.004G134500	AT5G08500.1	Transmembrane CLPTM1 family protein	Chr04:15483872-15490468	9.67078	51.6654	0.187181	DOWN
Potri.005G226100	Potri.005G226100	AT4G21150.2	ribophorin II (RPN2) family protein	Chr05:23634026-23642143	9.95479	51.0545	0.194984	DOWN
Potri.006G232100	Potri.006G232100	AT5G26030.1	ferrochelatase 1	Chr06:24214214-24218018	9.43643	51.977	0.18155	DOWN
Potri.017G146700	Potri.017G146700	AT4G25740.1	RNA binding Plectin/S10 domain-containing protein	Chr17:15374617-15376856	9.29375	51.2673	0.18128	DOWN
Potri.009G144100	Potri.009G144100	AT2G27580.1	A20/AN1-like zinc finger family protein	Chr09:11429053-11430609	13.0436	59.8416	0.217969	DOWN
Potri.011G131400	Potri.011G131400	AT1G51060.1	histone H2A 10	Chr11:15665268-15666546	13.5505	59.0766	0.229372	DOWN
Potri.001G328300	Potri.001G328300	AT3G01960.1		Chr01:33264764-33265494	10.3007	53.4173	0.192835	DOWN
Potri.002G020700	Potri.002G020700	AT2G17880.1	Chaperone DnaJ-domain superfamily protein	Chr02:1229792-1230817	10.826	53.5961	0.201992	DOWN
Potri.010G241200	Potri.010G241200	AT5G04800.1	Ribosomal S17 family protein	Chr10:21826089-21827915	10.2134	53.1002	0.192342	DOWN
Potri.013G005500	Potri.013G005500	AT1G10630.1	ADP-ribosylation factor A1F	Chr13:357024-365107	12.0129	57.9744	0.20721	DOWN
Potri.005G217200	Potri.005G217200	ATMG00580.1	NADH dehydrogenase subunit 4	Chr05:22985955-22986419	52.6699	130.758	0.402804	DOWN
Potri.018G089200	Potri.018G089200	AT1G29670.1	GDSL-like Lipase/Acylhydrolase superfamily protein	Chr18:11697911-11699851	52.1509	130.98	0.398159	DOWN
Potri.016G113700	Potri.016G113700	AT2G38140.1	plastid-specific ribosomal protein 4	Chr16:11783437-11784316	19.6108	71.6705	0.273624	DOWN
Potri.017G119600	Potri.017G119600	AT1G72690.1		Chr17:13348861-13352165	19.4084	71.542	0.271287	DOWN
Potri.014G092200	Potri.014G092200	AT2G46220.1	Uncharacterized conserved protein (DUF2358)	Chr14:7207065-7209070	19.4393	72.1303	0.269503	DOWN
Potri.001G204300	Potri.001G204300	AT3G15840.5	post-illumination chlorophyll fluorescence increase	Chr01:20271785-20276429	34.8905	99.9912	0.348936	DOWN
Potri.004G095500	Potri.004G095500	AT1G16740.1	Ribosomal protein L20	Chr04:8199033-8201374	22.4842	1e-05	2248420	UP
Potri.016G133400	Potri.016G133400	AT3G51730.1	saposin B domain-containing protein	Chr16:13672326-13677146	41.4291	111.978	0.369975	DOWN
Potri.001G471500	Potri.001G471500	AT5G56170.1	LORELEI-LIKE-GPI-ANCHORED PROTEIN 1	Chr01:50288592-50290354	18.7092	69.4944	0.269219	DOWN
Potri.007G085200	Potri.007G085200	AT3G49910.1	Translation protein SH3-like family protein	Chr07:11078040-11079111	31.9087	94.5945	0.337321	DOWN
Potri.009G118100	Potri.009G118100	AT4G39230.1	NmrA-like negative transcriptional regulator family protein	Chr09:9929631-9932064	3.17762	35.4629	0.0896041	DOWN
Potri.012G089700	Potri.012G089700	AT4G24740.1	FUS3-complementing gene 2	Chr12:11656522-11660513	3.78401	35.0832	0.107858	DOWN
Potri.017G034100	Potri.017G034100	AT1G70250.1	receptor serine/threonine kinase, putative	Chr17:2902839-2903262	3.61335	35.1542	0.102786	DOWN
Potri.002G229200	Potri.002G229200	AT2G05710.1	aconitase 3	Chr02:21966486-21975304	6.38259	43.4366	0.14694	DOWN
Potri.009G047700	Potri.009G047700	AT2G13360.1	alanine:glyoxylate aminotransferase	Chr09:5298325-5303324	6.88348	43.9042	0.156784	DOWN
Potri.011G068600	Potri.011G068600	AT4G18710.1	Protein kinase superfamily protein	Chr11:6419964-6424707	6.67779	43.667	0.152925	DOWN
Potri.013G011000	Potri.013G011000	AT5G07090.1	Ribosomal protein S4 (RPS4A) family protein	Chr13:693563-695963	6.11955	43.1892	0.141692	DOWN
Potri.017G078000	Potri.017G078000	AT5G62740.1	SPFH/Band 7/PHB domain-containing membrane-associated protein family	Chr17:9135866-9139095	100.874	204.661	0.492883	DOWN
Potri.018G089400	Potri.018G089400	AT1G29670.1	GDSL-like Lipase/Acylhydrolase superfamily protein	Chr18:11737757-11739603	24.9194	80.1139	0.31105	DOWN
Potri.013G010800	Potri.013G010800	AT1G56300.1	Chaperone DnaJ-domain superfamily protein	Chr13:680204-683066	48.7283	13.059	3.7314	UP
Potri.001G168000	Potri.001G168000	AT2G05940.1	Protein kinase superfamily protein	Chr01:14143761-14145834	2.59126	32.4044	0.0799663	DOWN
Potri.001G461500	Potri.001G461500	AT4G20820.1	FAD-binding Berberine family protein	Chr01:49521863-49523459	2.73166	32.6614	0.0836357	DOWN
Potri.002G111300	Potri.002G111300	AT5G65520.1	Tetratricopeptide repeat (TPR)-like superfamily protein	Chr02:8293877-8295648	2.90482	32.9235	0.0882294	DOWN
Potri.003G083200	Potri.003G083200	AT4G17030.1	expansin-like B1	Chr03:11077049-11078785	2.15565	32.7992	0.0657226	DOWN
Potri.007G109100	Potri.007G109100	AT5G09330.1	NAC domain containing protein 82	Chr07:13259887-13263793	2.51578	32.7041	0.0769255	DOWN
Potri.016G021500	Potri.016G021500	AT1G22380.1	UDP-glucosyl transferase 85A3	Chr16:1183916-1185601	2.66056	32.5599	0.0817128	DOWN
Potri.014G186000	Potri.014G186000			Chr14:16350868-16351669	87.2734	39.2607	2.22292	UP
Potri.001G180800	Potri.001G180800			Chr01:15710222-15711206	0.701465	26.25	0.0267225	DOWN
Potri.003G004800	Potri.003G004800	AT5G07010.1	sulfotransferase 2A	Chr03:431563-437394	1e-05	26.879	3.72e-07	DOWN
Potri.004G165300	Potri.004G165300	AT4G38840.1	SAUR-like auxin-responsive protein family	Chr04:18585423-18586392	1e-05	26.1218	3.83e-07	DOWN
Potri.005G109200	Potri.005G109200	AT4G35100.1	plasma membrane intrinsic protein 3	Chr05:8388391-8390181	0.756114	26.1823	0.0288788	DOWN
Potri.006G134600	Potri.006G134600	AT2G26440.1	Plant invertase/pectin methylesterase inhibitor superfamily	Chr06:11106076-11108364	0.466024	26.0587	0.0178836	DOWN
Potri.008G014500	Potri.008G014500			Chr08:772576-782049	1e-05	26.7495	3.74e-07	DOWN
Potri.008G114600	Potri.008G114600	AT1G68765.1	Putative membrane lipoprotein	Chr08:7330345-7330935	1e-05	26.9163	3.72e-07	DOWN
Potri.010G068100	Potri.010G068100	AT5G46050.1	peptide transporter 3	Chr10:9510941-9515936	0.470442	26.0602	0.0180521	DOWN
Potri.010G169400	Potri.010G169400	AT1G69600.1	zinc finger homeodomain 1	Chr10:17139192-17140688	0.585328	26.1505	0.0223831	DOWN
Potri.018G144500	Potri.018G144500	AT1G58190.2	receptor like protein 9	Chr18:16424515-16424854	0.793875	26.4998	0.0299578	DOWN
Potri.018G146100	Potri.018G146100	AT2G30490.1	cinnamate-4-hydroxylase	Chr18:16549474-16559516	0.20677	26.0996	0.00792234	DOWN
Potri.T033600	Potri.T033600			scaffold_35:63875-64171	1e-05	26.5463	3.77e-07	DOWN
Potri.001G235800	Potri.001G235800	AT2G37430.1	C2H2 and C2HC zinc fingers superfamily protein	Chr01:24760359-24761293	1.1938	29.983	0.0398159	DOWN
Potri.001G331500	Potri.001G331500	AT3G27150.1	Galactose oxidase/kelch repeat superfamily protein	Chr01:33509122-33512604	1.9722	29.8645	0.0660383	DOWN
Potri.001G408200	Potri.001G408200	AT4G21450.2	PapD-like superfamily protein	Chr01:43076599-43080007	1.51184	29.0941	0.0519638	DOWN
Potri.009G020700	Potri.009G020700	AT1G14370.1	protein kinase 2A	Chr09:3267526-3272126	1.9596	29.7209	0.0659334	DOWN
Potri.009G071600	Potri.009G071600	AT2G03120.1	signal peptide peptidase	Chr09:7024455-7030266	1.30752	29.0732	0.0449734	DOWN
Potri.016G131600	Potri.016G131600	AT5G01750.2	Protein of unknown function (DUF567)	Chr16:13492458-13493821	1.20015	29.9778	0.0400346	DOWN
Potri.T010100	Potri.T010100	AT1G29740.1	Leucine-rich repeat transmembrane protein kinase	scaffold_24:635848-642390	1.25114	29.6945	0.0421337	DOWN
Potri.008G224600	Potri.008G224600			Chr08:19186992-19187241	26.5082	84.4171	0.314015	DOWN
Potri.014G049900	Potri.014G049900	AT4G09320.1	Nucleoside diphosphate kinase family protein	Chr14:3998978-4000636	8.2363	47.1224	0.174785	DOWN
Potri.005G045300	Potri.005G045300			Chr05:3331664-3333148	12.8431	56.3101	0.228078	DOWN
Potri.001G262200	Potri.001G262200	AT5G12470.1	Protein of unknown function (DUF3411)	Chr01:27128378-27134848	4.0475	38.0426	0.106394	DOWN
Potri.003G079500	Potri.003G079500	AT5G47390.1	myb-like transcription factor family protein	Chr03:10749227-10751966	4.23884	38.7483	0.109394	DOWN
Potri.008G188900	Potri.008G188900	AT1G60810.1	ATP-citrate lyase A-2	Chr08:13077311-13081200	4.23836	38.5891	0.109833	DOWN
Potri.006G181500	Potri.006G181500	AT5G45775.2	Ribosomal L5P family protein	Chr06:19572160-19574218	10.4318	52.8299	0.19746	DOWN
Potri.005G132700	Potri.005G132700			Chr05:10713740-10713989	31.8098	92.3809	0.344333	DOWN
Potri.002G182500	Potri.002G182500	AT5G54130.2	Calcium-binding endonuclease/exonuclease/phosphatase family	Chr02:14276304-14280556	64.2299	23.538	2.72877	UP
Potri.004G078000	Potri.004G078000	AT3G16780.1	Ribosomal protein L19e family protein	Chr04:6449480-6451792	33.4645	96.1433	0.348069	DOWN
Potri.004G173400	Potri.004G173400	AT4G34950.1	Major facilitator superfamily protein	Chr04:19196648-19200830	5.32894	40.4886	0.131616	DOWN
Potri.005G001300	Potri.005G001300	AT3G62020.1	germin-like protein 10	Chr05:69021-70427	5.77375	40.6902	0.141895	DOWN
Potri.012G104200	Potri.012G104200	AT5G41110.1		Chr12:12837450-12842387	26.7366	2.82078	9.47844	UP
Potri.013G009400	Potri.013G009400	AT1G15690.1	Inorganic H pyrophosphatase family protein	Chr13:609453-614074	35.6897	99.6222	0.35825	DOWN
Potri.005G132200	Potri.005G132200	AT2G23620.1	methyl esterase 1	Chr05:10667625-10669364	103.903	51.6837	2.01036	UP
Potri.002G180400	Potri.002G180400	AT2G46820.1	photosystem I P subunit	Chr02:14024201-14026132	24.2671	79.531	0.305128	DOWN
Potri.012G047100	Potri.012G047100	AT3G17980.1	Calcium-dependent lipid-binding (CaLB domain) family protein	Chr12:4328749-4332196	109.942	56.0028	1.96315	UP
Potri.004G044500	Potri.004G044500	AT4G20980.1	Eukaryotic translation initiation factor 3 subunit 7 (eIF-3)	Chr04:3379986-3384048	3.66116	34.6873	0.105548	DOWN
Potri.019G028200	Potri.019G028200	ATCG00710.1	photosystem II reaction center protein H	Chr19:3197089-3197311	303.453	486.683	0.623513	DOWN
Potri.018G088600	Potri.018G088600	AT1G29670.1	GDSL-like Lipase/Acylhydrolase superfamily protein	Chr18:11614065-11616043	20.4634	72.0355	0.284074	DOWN
Potri.019G054800	Potri.019G054800	AT3G02730.1	thioredoxin F-type 1	Chr19:8431341-8461278	15.5649	62.4094	0.2494	DOWN
Potri.002G184300	Potri.002G184300	AT1G02305.1	Cysteine proteinases superfamily protein	Chr02:14392279-14396263	29.2495	88.1337	0.331876	DOWN
Potri.010G226000	Potri.010G226000	AT2G39130.1	Transmembrane amino acid transporter family protein	Chr10:20920357-20926420	33.3269	5.93192	5.61823	UP
Potri.013G100500	Potri.013G100500	AT4G32480.1	Protein of unknown function (DUF506)	Chr13:11147295-11150772	7.33307	44.0465	0.166485	DOWN
Potri.005G058400	Potri.005G058400	AT4G03520.1	Thioredoxin superfamily protein	Chr05:4127241-4128379	19.9525	69.8063	0.285827	DOWN
Potri.006G069500	Potri.006G069500	AT2G26660.1	SPX domain gene 2	Chr06:5211641-5214499	23.2094	1.49979	15.4751	UP
Potri.016G014600	Potri.016G014600	AT3G51970.1	acyl-CoA sterol acyl transferase 1	Chr16:804700-806513	23.4185	1.09968	21.2957	UP
Potri.012G024600	Potri.012G024600	AT5G53560.1	cytochrome B5 isoform E	Chr12:2121608-2124026	12.6122	55.1836	0.22855	DOWN
Potri.002G002100	Potri.002G002100	AT1G21010.1		Chr02:142038-142931	2.31082	31.5255	0.0733	DOWN
Potri.004G026000	Potri.004G026000	AT4G05200.1	cysteine-rich RLK (RECEPTOR-like protein kinase) 25	Chr04:1862957-1872855	2.12646	31.4058	0.0677091	DOWN
Potri.007G016400	Potri.007G016400	AT4G36220.1	ferulic acid 5-hydroxylase 1	Chr07:1205365-1207514	2.87476	31.9415	0.0900008	DOWN
Potri.019G079500	Potri.019G079500	AT1G22530.1	PATELLIN 2	Chr19:11325130-11328186	2.07748	31.127	0.0667421	DOWN
Potri.T002400	Potri.T002400	AT5G36930.2	Disease resistance protein (TIR-NBS-LRR class) family	scaffold_20:458130-461169	2.50889	31.653	0.0792623	DOWN
Potri.T030300	Potri.T030300	AT3G16720.1	TOXICOS EN LEVADURA 2	scaffold_32:136855-138073	2.35723	31.3442	0.0752047	DOWN
Potri.001G078700	Potri.001G078700	AT2G02370.1	SNARE associated Golgi protein family	Chr01:6242528-6245399	8.88686	46.4165	0.191459	DOWN
Potri.006G117400	Potri.006G117400	AT3G52990.1	Pyruvate kinase family protein	Chr06:9234524-9241868	18.1409	67.5783	0.268443	DOWN
Potri.007G003100	Potri.007G003100	AT3G13050.1	Major facilitator superfamily protein	Chr07:214651-219942	10.6641	51.1389	0.208532	DOWN
Potri.004G192200	Potri.004G192200	ATCG00800.1	structural constituent of ribosome	Chr04:20655153-20655612	34.6257	6.89607	5.02108	UP
Potri.012G097000	Potri.012G097000	AT3G48530.1	SNF1-related protein kinase regulatory subunit gamma 1	Chr12:12305122-12308405	9.83455	49.5711	0.198393	DOWN
Potri.004G013200	Potri.004G013200	AT1G11840.6	glyoxalase I homolog	Chr04:833091-836964	46.0519	117.42	0.392198	DOWN
Potri.002G048200	Potri.002G048200	AT3G22830.1	heat shock transcription factor A6B	Chr02:3139154-3142068	36.3173	7.18333	5.05577	UP
Potri.007G134000	Potri.007G134000	AT4G04885.1	PCF11P-similar protein 4	Chr07:14747349-14749471	40.8845	9.71551	4.20817	UP
Potri.015G015700	Potri.015G015700			Chr15:1075867-1076197	40.0223	9.84845	4.06382	UP
Potri.014G167300	Potri.014G167300	AT2G05310.1		Chr14:13276549-13277498	4.36349	37.8664	0.115234	DOWN
Potri.014G171800	Potri.014G171800	AT5G48300.1	ADP glucose pyrophosphorylase 1	Chr14:13920751-13924595	4.80836	37.546	0.128066	DOWN
Potri.017G108800	Potri.017G108800	AT3G02470.1	S-adenosylmethionine decarboxylase	Chr17:12508437-12509523	4.38374	37.3985	0.117217	DOWN
Potri.001G167900	Potri.001G167900	AT5G07990.1	Cytochrome P450 superfamily protein	Chr01:14128780-14130847	1e-05	25.6344	3.9e-07	DOWN
Potri.001G323100	Potri.001G323100	AT3G26810.1	auxin signaling F-box 2	Chr01:32724930-32728893	0.841645	25.4738	0.0330396	DOWN
Potri.002G187400	Potri.002G187400	AT1G02520.1	P-glycoprotein 11	Chr02:14730789-14736608	0.206992	25.0558	0.00826124	DOWN
Potri.005G163300	Potri.005G163300	AT4G08950.1	Phosphate-responsive 1 family protein	Chr05:16770434-16771598	0.94824	25.9356	0.0365613	DOWN
Potri.006G224100	Potri.006G224100	AT5G26170.1	WRKY DNA-binding protein 50	Chr06:23609785-23611128	1e-05	25.8297	3.87e-07	DOWN
Potri.007G128200	Potri.007G128200	AT3G59400.1	enzyme binding;tetrapyrrole binding	Chr07:14412417-14413678	0.752687	25.7226	0.0292617	DOWN
Potri.009G079500	Potri.009G079500	AT5G64410.1	oligopeptide transporter 4	Chr09:7612113-7618013	0.79795	25.4486	0.0313554	DOWN
Potri.011G123600	Potri.011G123600	AT3G15518.1		Chr11:14868694-14869608	0.22577	25.6932	0.00878715	DOWN
Potri.012G054700	Potri.012G054700	AT1G18390.2	Protein kinase superfamily protein	Chr12:5531490-5533297	0.629063	25.1142	0.0250481	DOWN
Potri.016G072600	Potri.016G072600	AT2G36020.1	HVA22-like protein J	Chr16:5421816-5423870	1e-05	25.8563	3.87e-07	DOWN
Potri.017G141600	Potri.017G141600	AT1G02260.1	Divalent ion symporter	Chr17:14896565-14900829	0.0878591	25.8845	0.00339427	DOWN
Potri.018G088200	Potri.018G088200	AT5G25930.1	Protein kinase family protein with leucine-rich repeat domain	Chr18:11546915-11550402	0.261794	25.456	0.0102842	DOWN
Potri.T084600	Potri.T084600	AT5G60900.1	receptor-like protein kinase 1	scaffold_95:60687-61667	0.616522	25.4637	0.0242118	DOWN
Potri.001G249200	Potri.001G249200	AT2G29630.1	thiaminC	Chr01:25894781-25899007	1.70668	28.5278	0.0598252	DOWN
Potri.004G232400	Potri.004G232400	AT5G49760.1	Leucine-rich repeat protein kinase family protein	Chr04:23893830-23901231	1.96029	28.589	0.068568	DOWN
Potri.009G037000	Potri.009G037000	AT3G46780.1	plastid transcriptionally active 16	Chr09:4596790-4599917	1.18021	28.1631	0.0419063	DOWN
Potri.012G050100	Potri.012G050100	AT2G29420.1	glutathione S-transferase tau 7	Chr12:4801074-4802202	1.34608	28.3023	0.0475608	DOWN
Potri.014G115600	Potri.014G115600	AT5G26751.1	shaggy-related kinase 11	Chr14:9004571-9009124	1.8616	28.4905	0.0653411	DOWN
Potri.017G088700	Potri.017G088700	AT3G29200.1	chorismate mutase 1	Chr17:10601268-10605951	1.25793	28.2034	0.0446021	DOWN
Potri.T140900	Potri.T140900			scaffold_346:45257-45506	21.2065	73.2676	0.289439	DOWN
Potri.003G129500	Potri.003G129500	AT1G63770.5	Peptidase M1 family protein	Chr03:14934618-14943010	5.89465	39.4547	0.149403	DOWN
Potri.015G145800	Potri.015G145800	AT3G53740.2	Ribosomal protein L36e family protein	Chr15:15099336-15100786	15.1428	61.2192	0.247354	DOWN
Potri.013G049900	Potri.013G049900	AT1G69680.1	Mog1/PsbP/DUF1795-like photosystem II reaction center PsbP family protein	Chr13:3640526-3643022	30.4045	4.53986	6.69723	UP
Potri.018G044800	Potri.018G044800			Chr18:4061101-4061935	190.309	124.676	1.52643	UP
Potri.008G221200	Potri.008G221200	AT3G16640.1	translationally controlled tumor protein	Chr08:18663789-18665323	138.093	255.151	0.541221	DOWN
Potri.014G091800	Potri.014G091800	AT2G46210.1	Fatty acid/sphingolipid desaturase	Chr14:7185411-7187380	6.98736	41.418	0.168703	DOWN
Potri.002G197800	Potri.002G197800	AT3G62580.1	Late embryogenesis abundant protein (LEA) family protein	Chr02:15881206-15883228	19.6554	68.4585	0.287114	DOWN
Potri.006G192900	Potri.006G192900	AT3G61110.1	ribosomal protein S27	Chr06:20729876-20731677	84.7328	38.0982	2.22406	UP
Potri.007G122700	Potri.007G122700	AT4G27130.1	Translation initiation factor SUI1 family protein	Chr07:14071552-14074880	14.5894	58.0865	0.251167	DOWN
Potri.005G180500	Potri.005G180500	AT1G21720.1	proteasome beta subunit C1	Chr05:19668320-19671363	14.1345	59.284	0.23842	DOWN
Potri.010G250900	Potri.010G250900	AT3G13580.1	Ribosomal protein L30/L7 family protein	Chr10:22320246-22322464	14.6979	59.9666	0.245101	DOWN
Potri.005G206300	Potri.005G206300	AT2G32060.1	Ribosomal protein L7Ae/L30e/S12e/Gadd45 family protein	Chr05:22091139-22093140	7.4934	43.717	0.171407	DOWN
Potri.017G001200	Potri.017G001200	AT2G44100.1	guanosine nucleotide diphosphate dissociation inhibitor 1	Chr17:66427-71237	18.223	66.9826	0.272056	DOWN
Potri.010G116600	Potri.010G116600	AT5G08680.1	ATP synthase alpha/beta family protein	Chr10:13454610-13458270	11.1013	52.7869	0.210304	DOWN
Potri.014G106400	Potri.014G106400	AT2G46820.1	photosystem I P subunit	Chr14:8383484-8389701	37.385	100.902	0.370508	DOWN
Potri.001G220800	Potri.001G220800	AT5G21170.1	5\'-AMP-activated protein kinase beta-2 subunit protein	Chr01:22646896-22649685	8.47194	45.2441	0.18725	DOWN
Potri.002G215100	Potri.002G215100	AT2G30950.1	FtsH extracellular protease family	Chr02:19726266-19734074	8.73476	45.0825	0.193751	DOWN
Potri.006G082300	Potri.006G082300	AT5G02560.1	histone H2A 12	Chr06:6206404-6207719	8.79791	45.5602	0.193105	DOWN
Potri.010G218800	Potri.010G218800	AT1G07930.1	GTP binding Elongation factor Tu family protein	Chr10:20478569-20484167	8.80048	45.178	0.194796	DOWN
Potri.012G117600	Potri.012G117600	AT3G04770.2	40s ribosomal protein SA B	Chr12:13828711-13831329	10.0345	50.2277	0.19978	DOWN
Potri.015G112900	Potri.015G112900	AT1G72370.1	40s ribosomal protein SA	Chr15:12828816-12831740	10.4636	50.8432	0.205801	DOWN
Potri.006G222800	Potri.006G222800	AT2G01490.1	phytanoyl-CoA dioxygenase (PhyH) family protein	Chr06:23531994-23536832	39.8404	104.378	0.381693	DOWN
Potri.002G089800	Potri.002G089800	AT1G77810.2	Galactosyltransferase family protein	Chr02:6385369-6389429	9.16308	48.519	0.188856	DOWN
Potri.008G152000	Potri.008G152000	AT2G32120.1	heat-shock protein 70T-2	Chr08:10320086-10322055	20.4183	0.863549	23.6446	UP
Potri.001G131400	Potri.001G131400	AT4G19120.1	S-adenosyl-L-methionine-dependent methyltransferases superfamily protein	Chr01:10576246-10581724	2.83407	30.9408	0.0915965	DOWN
Potri.001G252600	Potri.001G252600	AT5G58620.1	zinc finger (CCCH-type) family protein	Chr01:26238532-26242062	2.76035	30.7378	0.0898031	DOWN
Potri.002G134400	Potri.002G134400	AT1G19360.1	Nucleotide-diphospho-sugar transferase family protein	Chr02:10017825-10020704	2.40968	30.6624	0.0785875	DOWN
Potri.006G083900	Potri.006G083900	AT2G37540.1	NAD(P)-binding Rossmann-fold superfamily protein	Chr06:6349940-6353463	2.61475	30.7271	0.0850959	DOWN
Potri.008G026800	Potri.008G026800	AT5G04550.1	Protein of unknown function (DUF668)	Chr08:1424937-1428387	2.71713	30.6504	0.0886491	DOWN
Potri.008G164800	Potri.008G164800	AT4G14450.1		Chr08:11228034-11229066	2.37829	30.2318	0.0786685	DOWN
Potri.009G046800	Potri.009G046800	AT5G58620.1	zinc finger (CCCH-type) family protein	Chr09:5239427-5243035	2.82313	30.1301	0.093698	DOWN
Potri.010G224300	Potri.010G224300	AT5G03300.1	adenosine kinase 2	Chr10:20828237-20832715	2.7593	30.6182	0.0901196	DOWN
Potri.017G061900	Potri.017G061900	AT5G14030.1	translocon-associated protein beta (TRAPB) family protein	Chr17:5752830-5756503	2.62319	30.8175	0.0851201	DOWN
Potri.017G099100	Potri.017G099100	AT5G15650.1	reversibly glycosylated polypeptide 2	Chr17:11685142-11688497	2.98865	30.0728	0.0993805	DOWN
Potri.006G092700	Potri.006G092700	AT3G53990.1	Adenine nucleotide alpha hydrolases-like superfamily protein	Chr06:7069608-7070889	41.862	10.1238	4.13501	UP
Potri.013G005800	Potri.013G005800	AT1G56600.1	galactinol synthase 2	Chr13:374224-376092	41.1672	10.7074	3.84474	UP
Potri.004G184300	Potri.004G184300	AT2G27580.1	A20/AN1-like zinc finger family protein	Chr04:20045371-20046544	4.22069	36.9336	0.114278	DOWN
Potri.006G112500	Potri.006G112500	AT4G20780.1	calmodulin like 42	Chr06:8782107-8783141	4.08076	36.1461	0.112896	DOWN
Potri.001G102400	Potri.001G102400	AT4G11650.1	osmotin 34	Chr01:8187839-8188878	283.16	454.539	0.622961	DOWN
Potri.008G013200	Potri.008G013200	AT5G64140.1	ribosomal protein S28	Chr08:720444-721721	20.813	70.2734	0.296172	DOWN
Potri.013G138600	Potri.013G138600	ATCG00830.1	ribosomal protein L2	Chr13:14741668-14743161	49.1725	15.1796	3.23938	UP
Potri.017G039200	Potri.017G039200	AT4G33090.1	aminopeptidase M1	Chr17:3225250-3232382	26.695	81.6453	0.326963	DOWN
Potri.001G018200	Potri.001G018200	AT5G12950.1	Putative glycosyl hydrolase of unknown function (DUF1680)	Chr01:1300206-1306545	1.46062	27.4749	0.053162	DOWN
Potri.004G098800	Potri.004G098800	AT1G67060.1		Chr04:8540580-8545197	1.86516	27.0318	0.0689987	DOWN
Potri.004G191700	Potri.004G191700	AT5G55710.1		Chr04:20598221-20599066	1.19218	27.193	0.0438414	DOWN
Potri.005G187300	Potri.005G187300	AT1G21460.1	Nodulin MtN3 family protein	Chr05:20456651-20460388	1.09978	27.4529	0.0400606	DOWN
Potri.005G196300	Potri.005G196300	AT1G22790.1		Chr05:21275087-21278943	1.2676	27.7249	0.0457206	DOWN
Potri.008G056400	Potri.008G056400	AT1G07570.1	Protein kinase superfamily protein	Chr08:3341443-3344285	1.52436	27.851	0.0547327	DOWN
Potri.009G031400	Potri.009G031400			Chr09:4177106-4180849	1.40516	27.2727	0.0515226	DOWN
Potri.015G034000	Potri.015G034000	AT3G17700.1	cyclic nucleotide-binding transporter 1	Chr15:2836519-2851182	1.62213	27.0525	0.0599623	DOWN
Potri.017G061600	Potri.017G061600	AT3G26810.1	auxin signaling F-box 2	Chr17:5741703-5745358	1.07023	27.0148	0.0396164	DOWN
Potri.T003000	Potri.T003000	AT5G36930.2	Disease resistance protein (TIR-NBS-LRR class) family	scaffold_20:598010-606296	1.96296	27.5136	0.0713451	DOWN
Potri.002G101500	Potri.002G101500	AT2G14095.1		Chr02:7329855-7331816	15.5234	60.1949	0.257886	DOWN
Potri.001G325100	Potri.001G325100	AT5G13180.1	NAC domain containing protein 83	Chr01:32905968-32907743	0.926685	24.8943	0.0372248	DOWN
Potri.002G043100	Potri.002G043100	AT2G30620.1	winged-helix DNA-binding transcription factor family protein	Chr02:2759389-2760947	0.906205	24.4095	0.0371251	DOWN
Potri.002G168700	Potri.002G168700	AT4G23810.1	WRKY family transcription factor	Chr02:12778164-12781030	0.0827251	24.9414	0.00331678	DOWN
Potri.003G072800	Potri.003G072800	AT3G14310.1	pectin methylesterase 3	Chr03:10170069-10174363	0.914675	24.544	0.0372667	DOWN
Potri.003G139300	Potri.003G139300	AT1G64380.1	Integrase-type DNA-binding superfamily protein	Chr03:15694675-15696528	0.657092	24.5582	0.0267565	DOWN
Potri.004G116500	Potri.004G116500	AT3G29770.1	methyl esterase 11	Chr04:10788404-10793429	0.34074	24.3944	0.013968	DOWN
Potri.007G022300	Potri.007G022300	AT3G50900.1		Chr07:1691942-1692706	1e-05	24.4072	4.1e-07	DOWN
Potri.009G161500	Potri.009G161500	AT3G44260.1	Polynucleotidyl transferase, ribonuclease H-like superfamily protein	Chr09:12439623-12440896	0.642416	24.0484	0.0267135	DOWN
Potri.010G205300	Potri.010G205300	AT2G39530.1	Uncharacterised protein family (UPF0497)	Chr10:19615162-19616829	0.239418	24.8635	0.0096293	DOWN
Potri.011G057100	Potri.011G057100	AT1G28380.1	MAC/Perforin domain-containing protein	Chr11:5035408-5039720	0.664581	24.0424	0.027642	DOWN
Potri.014G016500	Potri.014G016500	AT3G03990.1	alpha/beta-Hydrolases superfamily protein	Chr14:1580734-1582481	0.100399	24.6879	0.00406673	DOWN
Potri.014G170600	Potri.014G170600	AT3G07650.1	CONSTANS-like 9	Chr14:13731236-13736782	0.684557	24.5516	0.0278824	DOWN
Potri.018G008700	Potri.018G008700	AT2G24580.1	FAD-dependent oxidoreductase family protein	Chr18:609030-611117	0.918053	24.9347	0.0368183	DOWN
Potri.T100000	Potri.T100000			scaffold_143:22974-24069	1e-05	24.1393	4.14e-07	DOWN
Potri.T100200	Potri.T100200			scaffold_143:50764-51652	0.429315	24.6689	0.0174031	DOWN
Potri.T110200	Potri.T110200	AT5G49290.1	receptor like protein 56	scaffold_169:72677-73362	1e-05	24.5769	4.07e-07	DOWN
Potri.010G091000	Potri.010G091000	AT2G09990.1	Ribosomal protein S5 domain 2-like superfamily protein	Chr10:11458290-11459212	5.21368	38.634	0.134951	DOWN
Potri.011G023100	Potri.011G023100	AT4G05590.2		Chr11:1927143-1934892	5.90114	38.1757	0.154578	DOWN
Potri.013G104100	Potri.013G104100	AT5G10340.1	F-box family protein	Chr13:11775523-11779087	5.87143	38.6016	0.152103	DOWN
Potri.015G000900	Potri.015G000900	AT3G49550.1		Chr15:42651-45307	22.0987	73.6686	0.299974	DOWN
Potri.016G090900	Potri.016G090900			Chr16:7452596-7460762	22.5136	73.1555	0.30775	DOWN
Potri.T074600	Potri.T074600	ATCG00890.1	NADH-Ubiquinone/plastoquinone (complex I) protein	scaffold_81:71887-73098	119.72	66.6263	1.79689	UP
Potri.006G026700	Potri.006G026700	AT2G27030.3	calmodulin 5	Chr06:1807594-1808904	240.72	170.551	1.41143	UP
Potri.010G039400	Potri.010G039400			Chr10:6637307-6637529	18.9709	65.7444	0.288555	DOWN
Potri.009G057500	Potri.009G057500	AT5G19440.1	NAD(P)-binding Rossmann-fold superfamily protein	Chr09:6010876-6014044	13.2237	55.7454	0.237216	DOWN
Potri.017G054300	Potri.017G054300	AT2G32720.1	cytochrome B5 isoform B	Chr17:4780863-4783743	13.7407	55.5746	0.247248	DOWN
Potri.005G150200	Potri.005G150200	ATCG00500.1	acetyl-CoA carboxylase carboxyl transferase subunit beta	Chr05:13493292-13493694	65.4777	145.133	0.451157	DOWN
Potri.007G097900	Potri.007G097900	AT5G63770.1	diacylglycerol kinase 2	Chr07:12418284-12424516	29.9435	4.4371	6.74844	UP
Potri.002G146800	Potri.002G146800	AT3G60770.1	Ribosomal protein S13/S15	Chr02:10920193-10922396	3.39541	32.9174	0.103149	DOWN
Potri.004G001800	Potri.004G001800	AT1G12020.1		Chr04:146332-147582	3.22918	32.9754	0.0979269	DOWN
Potri.004G025200	Potri.004G025200	AT4G23180.1	cysteine-rich RLK (RECEPTOR-like protein kinase) 10	Chr04:1733719-1737009	3.9755	32.001	0.12423	DOWN
Potri.005G230600	Potri.005G230600	AT1G75380.1	bifunctional nuclease in basal defense response 1	Chr05:23922382-23925715	3.16336	32.1739	0.0983207	DOWN
Potri.006G017500	Potri.006G017500	AT4G16410.1		Chr06:1163643-1164618	3.80142	32.3366	0.117558	DOWN
Potri.011G167300	Potri.011G167300	AT5G09220.1	amino acid permease 2	Chr11:18309511-18311782	3.11108	32.6991	0.0951427	DOWN
Potri.019G028400	Potri.019G028400	ATCG01280.1	Chloroplast Ycf2;ATPase, AAA type, core	Chr19:3198112-3199769	3.75193	32.4031	0.115789	DOWN
Potri.010G249200	Potri.010G249200	AT3G13320.1	cation exchanger 2	Chr10:22218025-22223411	7.44037	42.5196	0.174987	DOWN
Potri.017G111100	Potri.017G111100			Chr17:12672254-12673098	7.98343	42.6793	0.187056	DOWN
Potri.007G044300	Potri.007G044300	AT5G67030.1	zeaxanthin epoxidase (ZEP) (ABA1)	Chr07:3858256-3865310	52.0448	17.0003	3.0614	UP
Potri.004G073500	Potri.004G073500	AT4G25740.1	RNA binding Plectin/S10 domain-containing protein	Chr04:6141124-6143314	11.0945	51.353	0.216044	DOWN
Potri.006G192000	Potri.006G192000	AT3G12120.1	fatty acid desaturase 2	Chr06:20677205-20682021	11.069	51.3748	0.215456	DOWN
Potri.008G126600	Potri.008G126600	AT5G08680.1	ATP synthase alpha/beta family protein	Chr08:8264059-8268188	11.5387	51.8199	0.222669	DOWN
Potri.010G229800	Potri.010G229800	AT3G55620.1	Translation initiation factor IF6	Chr10:21211772-21214791	11.1258	51.8336	0.214645	DOWN
Potri.015G084000	Potri.015G084000	AT4G24690.1	ubiquitin-associated (UBA)/TS-N domain-containing protein / octicosapeptide/Phox/Bemp1 (PB1) domain-containing protein	Chr15:10798294-10802458	17.1676	63.6985	0.269513	DOWN
Potri.004G196500	Potri.004G196500	AT1G77940.1	Ribosomal protein L7Ae/L30e/S12e/Gadd45 family protein	Chr04:20962030-20963922	38.0297	100.373	0.378884	DOWN
Potri.001G230000	Potri.001G230000	AT1G05570.1	callose synthase 1	Chr01:24193501-24213638	9.76969	47.742	0.204635	DOWN
Potri.003G085100	Potri.003G085100	AT3G10950.1	Zinc-binding ribosomal protein family protein	Chr03:11218381-11222210	16.4157	61.7843	0.265694	DOWN
Potri.011G028400	Potri.011G028400	AT4G23180.1	cysteine-rich RLK (RECEPTOR-like protein kinase) 10	Chr11:2330562-2336924	16.3496	61.5078	0.265813	DOWN
Potri.002G061500	Potri.002G061500	AT4G02450.1	HSP20-like chaperones superfamily protein	Chr02:4182156-4184365	84.2164	40.3228	2.08856	UP
Potri.001G418500	Potri.001G418500	AT4G05320.2	polyubiquitin 10	Chr01:44336518-44338564	1409.42	1330.95	1.05896	UP
Potri.004G163400	Potri.004G163400	AT4G34720.1	ATPase, F0/V0 complex, subunit C protein	Chr04:18449406-18451451	35.4446	95.1568	0.372486	DOWN
Potri.002G062600	Potri.002G062600	AT1G22750.4		Chr02:4223062-4227308	2.71013	29.3269	0.0924111	DOWN
Potri.005G177700	Potri.005G177700	AT3G26430.1	GDSL-like Lipase/Acylhydrolase superfamily protein	Chr05:19366734-19370056	2.83605	29.1374	0.0973337	DOWN
Potri.008G127200	Potri.008G127200	AT3G03280.1		Chr08:8290028-8290907	2.78107	29.0629	0.0956914	DOWN
Potri.013G016900	Potri.013G016900	AT5G27730.1	Protein of unknown function (DUF1624)	Chr13:1098214-1102977	2.7171	29.6656	0.0915909	DOWN
Potri.014G016400	Potri.014G016400	AT3G01400.1	ARM repeat superfamily protein	Chr14:1569708-1573221	2.21942	29.5803	0.0750303	DOWN
Potri.T011200	Potri.T011200	AT2G02130.1	low-molecular-weight cysteine-rich 68	scaffold_25:79134-80180	15.2643	59.1672	0.257986	DOWN
Potri.001G044500	Potri.001G044500	AT1G80840.1	WRKY DNA-binding protein 40	Chr01:3209311-3211607	4.59715	34.1175	0.134745	DOWN
Potri.002G073400	Potri.002G073400	AT1G21450.1	SCARECROW-like 1	Chr02:5077500-5081116	4.45436	34.7714	0.128104	DOWN
Potri.005G000100	Potri.005G000100	AT5G26742.2	DEAD box RNA helicase (RH3)	Chr05:2359-8728	4.69569	34.877	0.134636	DOWN
Potri.006G189300	Potri.006G189300	AT5G35160.2	Endomembrane protein 70 protein family	Chr06:20407990-20410701	4.79786	34.7334	0.138134	DOWN
Potri.008G068800	Potri.008G068800	AT3G55960.1	Haloacid dehalogenase-like hydrolase (HAD) superfamily protein	Chr08:4187972-4192681	4.13098	34.9356	0.118246	DOWN
Potri.014G099000	Potri.014G099000	AT2G46500.1	phosphoinositide 4-kinase gamma 4	Chr14:7722500-7725347	4.54984	34.4329	0.132136	DOWN
Potri.015G077400	Potri.015G077400			Chr15:10224869-10238088	4.36476	34.5253	0.126422	DOWN
Potri.013G069900	Potri.013G069900	AT4G02600.1	Seven transmembrane MLO family protein	Chr13:5796008-5807699	4.0289	35.5329	0.113385	DOWN
Potri.015G005800	Potri.015G005800	AT4G27670.1	heat shock protein 21	Chr15:362191-363059	19.0895	1e-05	1908950	UP
Potri.016G101700	Potri.016G101700	AT3G53830.1	Regulator of chromosome condensation (RCC1) family protein	Chr16:9994447-9999422	19.2589	0.692113	27.8262	UP
Potri.011G166500	Potri.011G166500	AT3G13310.1	Chaperone DnaJ-domain superfamily protein	Chr11:18259900-18260933	14.0979	56.838	0.248037	DOWN
Potri.002G188600	Potri.002G188600	AT2G47060.4	Protein kinase superfamily protein	Chr02:14827457-14831417	5.94568	37.3766	0.159075	DOWN
Potri.004G017200	Potri.004G017200	AT1G11650.1	RNA-binding (RRM/RBD/RNP motifs) family protein	Chr04:1144151-1150398	5.54133	37.9729	0.145929	DOWN
Potri.008G117100	Potri.008G117100	AT1G25560.1	AP2/B3 transcription factor family protein	Chr08:7528761-7532424	5.86671	37.5896	0.156073	DOWN
Potri.005G099100	Potri.005G099100			Chr05:7546111-7547164	1.20165	26.2663	0.0457487	DOWN
Potri.006G214900	Potri.006G214900	AT5G18520.1	Lung seven transmembrane receptor family protein	Chr06:22858566-22862210	1.86291	26.4956	0.0703102	DOWN
Potri.006G251900	Potri.006G251900	AT4G32410.1	cellulose synthase 1	Chr06:25754708-25761940	1.79358	26.9635	0.0665188	DOWN
Potri.008G009500	Potri.008G009500	AT1G17745.1	D-3-phosphoglycerate dehydrogenase	Chr08:521814-525172	1.37461	26.5375	0.0517988	DOWN
Potri.008G117300	Potri.008G117300	AT3G25780.1	allene oxide cyclase 3	Chr08:7541044-7542304	1.47299	26.6047	0.0553658	DOWN
Potri.009G080200	Potri.009G080200	AT5G64430.1	Octicosapeptide/Phox/Bem1p family protein	Chr09:7665429-7667631	1.65496	26.5889	0.0622425	DOWN
Potri.009G169300	Potri.009G169300	AT4G38220.2	Peptidase M20/M25/M40 family protein	Chr09:12841466-12845720	1.97504	26.2355	0.0752812	DOWN
Potri.012G091900	Potri.012G091900	AT5G63190.1	MA3 domain-containing protein	Chr12:11899544-11904474	1.74607	26.9014	0.0649063	DOWN
Potri.016G004900	Potri.016G004900	AT5G47750.1	D6 protein kinase like 2	Chr16:230080-234628	1.79165	26.8649	0.0666911	DOWN
Potri.016G136400	Potri.016G136400	AT3G08760.1	Protein kinase superfamily protein	Chr16:13949170-13953661	1.60612	26.4339	0.0607599	DOWN
Potri.T160900	Potri.T160900			scaffold_744:10227-14828	1.82182	26.5042	0.068737	DOWN
Potri.T131500	Potri.T131500	AT2G14580.1	basic pathogenesis-related protein 1	scaffold_252:56472-59762	24.9444	75.8864	0.328707	DOWN
Potri.005G070900	Potri.005G070900	AT5G63770.1	diacylglycerol kinase 2	Chr05:5086419-5093410	21.7969	1.66273	13.1091	UP
Potri.010G069900	Potri.010G069900	AT4G27090.1	Ribosomal protein L14	Chr10:9673014-9674870	12.0345	52.9261	0.227383	DOWN
Potri.012G027700	Potri.012G027700	ATCG01120.1	chloroplast ribosomal protein S15	Chr12:2411400-2411946	167.35	291.815	0.57348	DOWN
Potri.006G034000	Potri.006G034000	AT1G68570.1	Major facilitator superfamily protein	Chr06:2289213-2293640	6.35234	39.3565	0.161405	DOWN
Potri.013G049100	Potri.013G049100	AT5G18480.1	plant glycogenin-like starch initiation protein 6	Chr13:3577155-3582102	6.52616	39.2032	0.16647	DOWN
Potri.001G069400	Potri.001G069400			Chr01:5528376-5528553	1e-05	23.5871	4.24e-07	DOWN
Potri.001G106800	Potri.001G106800	AT3G51970.1	acyl-CoA sterol acyl transferase 1	Chr01:8496430-8497510	1e-05	23.0735	4.33e-07	DOWN
Potri.001G253800	Potri.001G253800	AT1G77210.1	sugar transporter 14	Chr01:26367098-26377278	0.185252	23.7869	0.00778798	DOWN
Potri.001G281700	Potri.001G281700	AT1G07050.1	CCT motif family protein	Chr01:28823662-28825500	1e-05	23.4466	4.27e-07	DOWN
Potri.001G438400	Potri.001G438400	AT1G16670.1	Protein kinase superfamily protein	Chr01:47001590-47013154	0.679389	23.173	0.0293181	DOWN
Potri.004G051700	Potri.004G051700	AT4G17500.1	ethylene responsive element binding factor 1	Chr04:4029028-4030020	0.342151	23.3639	0.0146444	DOWN
Potri.004G206100	Potri.004G206100	AT2G17220.1	Protein kinase superfamily protein	Chr04:21503781-21507538	0.921407	23.4834	0.0392365	DOWN
Potri.005G143200	Potri.005G143200	AT2G23200.1	Protein kinase superfamily protein	Chr05:12160392-12163282	0.353034	23.2555	0.0151807	DOWN
Potri.007G040400	Potri.007G040400	AT2G26560.1	phospholipase A 2A	Chr07:3269511-3271575	0.533157	23.9321	0.0222779	DOWN
Potri.007G066000	Potri.007G066000			Chr07:8397259-8397512	1e-05	23.8252	4.2e-07	DOWN
Potri.009G107100	Potri.009G107100			Chr09:9319552-9320333	0.964495	23.419	0.0411843	DOWN
Potri.010G056300	Potri.010G056300	AT3G26040.1	HXXXD-type acyl-transferase family protein	Chr10:8568314-8577126	0.899798	23.5551	0.0381997	DOWN
Potri.010G103100	Potri.010G103100	AT5G37490.1	ARM repeat superfamily protein	Chr10:12422337-12423812	0.461226	23.7812	0.0193946	DOWN
Potri.010G195200	Potri.010G195200	AT5G05840.1	Protein of unknown function (DUF620)	Chr10:18895694-18898426	0.699147	23.3523	0.0299391	DOWN
Potri.010G231500	Potri.010G231500	AT2G36690.1	2-oxoglutarate (2OG) and Fe(II)-dependent oxygenase superfamily protein	Chr10:21310186-21311830	1e-05	23.7539	4.21e-07	DOWN
Potri.011G001600	Potri.011G001600	AT4G21870.1	HSP20-like chaperones superfamily protein	Chr11:94424-95116	0.281637	23.0406	0.0122235	DOWN
Potri.013G121100	Potri.013G121100			Chr13:13432203-13435024	1e-05	23.2965	4.29e-07	DOWN
Potri.016G125400	Potri.016G125400	AT2G38310.1	PYR1-like 4	Chr16:12848360-12849431	0.597334	23.2879	0.02565	DOWN
Potri.017G118400	Potri.017G118400	AT5G38210.1	Protein kinase family protein	Chr17:13275736-13280133	0.873107	23.2584	0.0375394	DOWN
Potri.018G139300	Potri.018G139300	AT4G31550.2	WRKY DNA-binding protein 11	Chr18:15890043-15892257	0.637135	23.674	0.0269129	DOWN
Potri.001G058500	Potri.001G058500			Chr01:4471425-4472137	17.4085	62.4607	0.278711	DOWN
Potri.008G023800	Potri.008G023800	AT1G66240.1	homolog of anti-oxidant 1	Chr08:1231093-1238761	98.6134	51.5417	1.91327	UP
Potri.008G208200	Potri.008G208200	AT4G15800.1	ralf-like 33	Chr08:15807205-15807978	7.80137	41.7956	0.186655	DOWN
Potri.011G153600	Potri.011G153600	AT1G79160.1		Chr11:17215555-17216951	7.92884	41.6801	0.190231	DOWN
Potri.013G137700	Potri.013G137700	ATCG00140.1	ATP synthase subunit C family protein	Chr13:14717948-14718717	1187.8	1590.29	0.746908	DOWN
Potri.002G036600	Potri.002G036600	AT4G21150.1	ribophorin II (RPN2) family protein	Chr02:2344407-2353341	3.30429	31.8319	0.103804	DOWN
Potri.003G004100	Potri.003G004100	AT1G09630.1	RAB GTPase 11C	Chr03:369775-370995	3.11403	31.1518	0.0999631	DOWN
Potri.006G067600	Potri.006G067600	AT4G02530.1	chloroplast thylakoid lumen protein	Chr06:5066945-5068757	3.92555	31.0741	0.126329	DOWN
Potri.007G027200	Potri.007G027200	AT5G07610.1	F-box family protein	Chr07:2058896-2062953	3.14514	31.711	0.0991814	DOWN
Potri.010G192000	Potri.010G192000	AT2G39990.1	eukaryotic translation initiation factor 2	Chr10:18680982-18683920	3.75886	31.7917	0.118234	DOWN
Potri.014G164800	Potri.014G164800	AT5G48160.1	Protein of unknown function (DUF1423)	Chr14:13029953-13035242	3.76603	31.0298	0.121368	DOWN
Potri.016G036900	Potri.016G036900	AT5G04140.1	glutamate synthase 1	Chr16:2204311-2221480	3.37777	31.2556	0.108069	DOWN
Potri.016G062500	Potri.016G062500	AT1G55310.1	SC35-like splicing factor 33	Chr16:4391488-4394317	63.145	25.4276	2.48333	UP
Potri.013G059500	Potri.013G059500	AT2G23840.1	HNH endonuclease	Chr13:4445913-4451363	53.3976	19.1341	2.7907	UP
Potri.007G093700	Potri.007G093700	AT5G65220.1	Ribosomal L29 family protein	Chr07:12051007-12054653	15.282	58.8134	0.259839	DOWN
Potri.011G110600	Potri.011G110600	ATMG00665.1	NADH dehydrogenase 5B	Chr11:13546525-13546803	47.8626	15.1843	3.15211	UP
Potri.002G044300	Potri.002G044300	AT2G30570.1	photosystem II reaction center W	Chr02:2825822-2826981	4.25743	33.0916	0.128656	DOWN
Potri.004G231700	Potri.004G231700	AT5G49760.1	Leucine-rich repeat protein kinase family protein	Chr04:23731775-23739201	4.08539	33.6388	0.121449	DOWN
Potri.015G069000	Potri.015G069000	AT1G74840.1	Homeodomain-like superfamily protein	Chr15:9357107-9359571	4.60372	33.3035	0.138235	DOWN
Potri.016G139100	Potri.016G139100	AT1G14360.1	UDP-galactose transporter 3	Chr16:14138081-14146576	4.57103	33.523	0.136355	DOWN
Potri.019G077100	Potri.019G077100	AT1G09645.1		Chr19:11107120-11108654	4.22384	33.041	0.127836	DOWN
Potri.001G102300	Potri.001G102300	AT5G41330.1	BTB/POZ domain with WD40/YVTN repeat-like protein	Chr01:8178842-8180768	2.58725	28.4012	0.0910965	DOWN
Potri.002G129300	Potri.002G129300	AT4G33300.1	ADR1-like 1	Chr02:9688291-9692231	2.38236	28.5318	0.0834984	DOWN
Potri.004G019900	Potri.004G019900	AT1G61800.1	glucose-6-phosphate/phosphate translocator 2	Chr04:1318565-1321938	2.2336	28.155	0.0793323	DOWN
Potri.004G182000	Potri.004G182000	AT3G12500.1	basic chitinase	Chr04:19853990-19855939	2.24011	28.7492	0.077919	DOWN
Potri.005G052800	Potri.005G052800	AT4G14640.1	calmodulin 8	Chr05:3770063-3771477	2.91349	28.3759	0.102675	DOWN
Potri.006G139200	Potri.006G139200	AT5G20700.1	Protein of unknown function (DUF581)	Chr06:11643783-11645522	2.5	28.9248	0.086431	DOWN
Potri.008G085600	Potri.008G085600	AT1G18740.1	Protein of unknown function (DUF793)	Chr08:5371257-5372841	2.97007	28.6706	0.103593	DOWN
Potri.008G165200	Potri.008G165200	AT4G14420.1	HR-like lesion-inducing protein-related	Chr08:11263040-11265401	2.76315	28.8934	0.0956326	DOWN
Potri.014G053500	Potri.014G053500	AT5G45290.1	RING/U-box superfamily protein	Chr14:4205286-4209504	2.95408	28.0837	0.105188	DOWN
Potri.001G460200	Potri.001G460200	AT4G21105.1	cytochrome-c oxidases;electron carriers	Chr01:49398885-49400563	13.211	53.6462	0.246262	DOWN
Potri.001G181800	Potri.001G181800	AT1G15270.1	Translation machinery associated TMA7	Chr01:15860890-15862800	148.025	263.661	0.561422	DOWN
Potri.013G106000	Potri.013G106000	AT4G09160.1	SEC14 cytosolic factor family protein / phosphoglyceride transfer family protein	Chr13:11966153-11969180	5.26342	36.0183	0.146132	DOWN
Potri.001G314500	Potri.001G314500	AT5G48760.1	Ribosomal protein L13 family protein	Chr01:32037802-32039882	33.5771	89.1875	0.376478	DOWN
Potri.005G127900	Potri.005G127900	AT2G23780.1	RING/U-box superfamily protein	Chr05:10101204-10102977	72.0375	32.7015	2.20288	UP
Potri.006G197700	Potri.006G197700	AT3G11940.1	ribosomal protein 5A	Chr06:21324653-21327030	20.9238	66.2987	0.315599	DOWN
Potri.006G077200	Potri.006G077200	AT3G53430.1	Ribosomal protein L11 family protein	Chr06:5845746-5846606	11.3042	49.4458	0.228618	DOWN
Potri.014G040400	Potri.014G040400	AT1G19310.1	RING/U-box superfamily protein	Chr14:3292815-3297391	11.4676	49.0079	0.233995	DOWN
Potri.016G041600	Potri.016G041600	AT2G41430.1	dehydration-induced protein (ERD15)	Chr16:2576009-2577615	28.327	81.8164	0.346226	DOWN
Potri.010G255500	Potri.010G255500	AT5G08410.1	ferredoxin/thioredoxin reductase subunit A (variable subunit) 2	Chr10:22559251-22560245	6.52175	38.0745	0.171289	DOWN
Potri.009G015700	Potri.009G015700	AT5G22060.1	DNAJ homologue 2	Chr09:2638816-2641398	43.1765	13.6501	3.16309	UP
Potri.001G158100	Potri.001G158100			Chr01:13163999-13164793	1.20412	25.5662	0.0470981	DOWN
Potri.004G068100	Potri.004G068100	AT5G08350.1	GRAM domain-containing protein / ABA-responsive protein-related	Chr04:5653190-5655210	1.68485	25.1039	0.0671151	DOWN
Potri.004G172000	Potri.004G172000	AT4G38690.1	PLC-like phosphodiesterases superfamily protein	Chr04:19074504-19075926	1.17135	25.7113	0.0455578	DOWN
Potri.005G181600	Potri.005G181600	AT1G77380.1	amino acid permease 3	Chr05:19818430-19822086	1.32928	25.4241	0.0522842	DOWN
Potri.005G259600	Potri.005G259600	AT2G33580.1	Protein kinase superfamily protein	Chr05:25827358-25829934	1.90726	25.1385	0.0758701	DOWN
Potri.006G187900	Potri.006G187900	AT2G24300.2	Calmodulin-binding protein	Chr06:20252883-20258269	1.24033	25.8802	0.0479258	DOWN
Potri.018G111200	Potri.018G111200	AT2G24300.2	Calmodulin-binding protein	Chr18:13706658-13712354	1.44503	25.7677	0.0560791	DOWN
Potri.001G167700	Potri.001G167700	AT1G17420.1	lipoxygenase 3	Chr01:14106871-14112847	10.6556	47.8024	0.222909	DOWN
Potri.T059600	Potri.T059600	AT5G37310.1	Endomembrane protein 70 protein family	scaffold_61:40160-44836	8.03825	42.6397	0.188516	DOWN
Potri.010G175700	Potri.010G175700	AT4G02860.1	Phenazine biosynthesis PhzC/PhzF protein	Chr10:17592660-17595003	9.29167	44.9599	0.206666	DOWN
Potri.016G057400	Potri.016G057400	AT3G57270.1	beta-1,3-glucanase 1	Chr16:3855184-3856626	9.49717	44.8943	0.211545	DOWN
Potri.006G225700	Potri.006G225700	AT3G13920.1	eukaryotic translation initiation factor 4A1	Chr06:23751411-23754666	19.4888	64.7821	0.300836	DOWN
Potri.001G353200	Potri.001G353200			Chr01:36103777-36111989	1e-05	21.6404	4.62e-07	DOWN
Potri.001G462700	Potri.001G462700	AT5G44400.1	FAD-binding Berberine family protein	Chr01:49694903-49696530	0.244911	21.9433	0.0111611	DOWN
Potri.002G004900	Potri.002G004900	AT3G57710.1	Protein kinase superfamily protein	Chr02:277562-278960	0.313821	21.865	0.0143527	DOWN
Potri.002G056900	Potri.002G056900			Chr02:3799090-3802364	1e-05	21.5959	4.63e-07	DOWN
Potri.002G122600	Potri.002G122600	AT4G37260.1	myb domain protein 73	Chr02:9158305-9160107	0.99579	21.3269	0.0466917	DOWN
Potri.002G186600	Potri.002G186600	AT4G04450.1	WRKY family transcription factor	Chr02:14641278-14644811	0.609906	21.7527	0.0280382	DOWN
Potri.002G254000	Potri.002G254000	AT2G29420.1	glutathione S-transferase tau 7	Chr02:24311241-24315177	0.191989	21.0843	0.00910578	DOWN
Potri.003G168500	Potri.003G168500	AT5G13090.1		Chr03:17868016-17869637	0.635351	21.7209	0.0292507	DOWN
Potri.003G204600	Potri.003G204600	AT5G13490.1	ADP/ATP carrier 2	Chr03:20569143-20572070	0.178565	21.723	0.00822009	DOWN
Potri.004G052600	Potri.004G052600	AT2G29120.1	glutamate receptor 2.7	Chr04:4113849-4117824	0.844395	21.5859	0.0391179	DOWN
Potri.004G091300	Potri.004G091300	AT5G40010.1	AAA-ATPase 1	Chr04:7761704-7764186	0.307851	21.8456	0.0140921	DOWN
Potri.005G023300	Potri.005G023300			Chr05:1759570-1760411	1e-05	21.1163	4.74e-07	DOWN
Potri.006G268100	Potri.006G268100	AT5G27100.1	glutamate receptor 2.1	Chr06:26948295-26948586	1e-05	21.0911	4.74e-07	DOWN
Potri.008G163200	Potri.008G163200	AT1G06137.1		Chr08:11106332-11106626	1e-05	21.1242	4.73e-07	DOWN
Potri.009G111800	Potri.009G111800			Chr09:9541527-9542244	0.803379	21.445	0.0374623	DOWN
Potri.010G080600	Potri.010G080600	AT3G22970.1	Protein of unknown function (DUF506)	Chr10:10662967-10665580	0.968043	21.3505	0.0453405	DOWN
Potri.011G025200	Potri.011G025200	AT5G54770.1	thiazole biosynthetic enzyme, chloroplast (ARA6) (THI1) (THI4)	Chr11:2086704-2088614	0.767854	21.3286	0.0360011	DOWN
Potri.013G115700	Potri.013G115700	AT1G34300.1	lectin protein kinase family protein	Chr13:12929316-12933362	0.943704	21.4555	0.0439842	DOWN
Potri.014G025500	Potri.014G025500	AT5G42830.1	HXXXD-type acyl-transferase family protein	Chr14:2189767-2191337	0.089219	21.6402	0.00412284	DOWN
Potri.016G079500	Potri.016G079500	AT3G52710.1		Chr16:6098377-6099917	0.972443	21.8503	0.0445048	DOWN
Potri.017G058000	Potri.017G058000	AT3G06240.1	F-box family protein	Chr17:5286857-5287940	0.782275	21.5431	0.0363121	DOWN
Potri.017G101400	Potri.017G101400	AT5G15730.2	Protein kinase superfamily protein	Chr17:11847493-11857295	0.59501	21.78	0.0273191	DOWN
Potri.017G135000	Potri.017G135000	AT5G37490.1	ARM repeat superfamily protein	Chr17:14427824-14429397	0.0796571	21.4373	0.00371582	DOWN
Potri.T095800	Potri.T095800	AT2G26560.1	phospholipase A 2A	scaffold_128:69907-71778	0.376325	21.0697	0.017861	DOWN
Potri.001G270400	Potri.001G270400	AT1G12740.1	cytochrome P450, family 87, subfamily A, polypeptide 2	Chr01:27770717-27773336	0.152991	22.4346	0.00681942	DOWN
Potri.001G270900	Potri.001G270900	AT3G20950.1	cytochrome P450, family 705, subfamily A, polypeptide 32	Chr01:27830596-27832473	1e-05	22.8237	4.38e-07	DOWN
Potri.002G031900	Potri.002G031900	AT1G75390.1	basic leucine-zipper 44	Chr02:2036520-2036991	0.358531	22.9833	0.0155996	DOWN
Potri.005G040600	Potri.005G040600	AT5G27320.1	alpha/beta-Hydrolases superfamily protein	Chr05:2974815-2977930	0.406575	22.4159	0.0181378	DOWN
Potri.005G123500	Potri.005G123500			Chr05:9620905-9622527	0.532375	22.5914	0.0235654	DOWN
Potri.005G143900	Potri.005G143900	AT4G37370.1	cytochrome P450, family 81, subfamily D, polypeptide 8	Chr05:12269398-12271223	1e-05	22.227	4.5e-07	DOWN
Potri.005G205400	Potri.005G205400	AT2G43000.1	NAC domain containing protein 42	Chr05:22001591-22004642	1e-05	22.9807	4.35e-07	DOWN
Potri.006G115000	Potri.006G115000	AT1G66950.1	pleiotropic drug resistance 11	Chr06:8989550-8998128	0.497383	22.9339	0.0216877	DOWN
Potri.006G155000	Potri.006G155000	AT2G18660.1	plant natriuretic peptide A	Chr06:13937547-13938917	0.344389	22.8094	0.0150986	DOWN
Potri.007G038900	Potri.007G038900	AT5G66900.1	Disease resistance protein (CC-NBS-LRR class) family	Chr07:3093107-3095844	0.92472	22.0324	0.0419709	DOWN
Potri.008G095600	Potri.008G095600	AT2G03530.1	ureide permease 2	Chr08:5982324-5985220	0.552344	22.9948	0.0240204	DOWN
Potri.008G198700	Potri.008G198700	AT3G06270.1	Protein phosphatase 2C family protein	Chr08:13897184-13901644	0.394224	22.175	0.0177779	DOWN
Potri.009G137400	Potri.009G137400	AT4G38520.1	Protein phosphatase 2C family protein	Chr09:11032955-11039003	0.75414	22.7016	0.0332197	DOWN
Potri.011G057200	Potri.011G057200	AT3G05700.1	Drought-responsive family protein	Chr11:5043430-5046101	0.196945	22.2566	0.00884884	DOWN
Potri.011G130800	Potri.011G130800	AT3G26300.1	cytochrome P450, family 71, subfamily B, polypeptide 34	Chr11:15600290-15602026	0.0867385	22.3435	0.00388205	DOWN
Potri.014G037900	Potri.014G037900	AT4G31940.1	cytochrome P450, family 82, subfamily C, polypeptide 4	Chr14:3099745-3101478	0.823519	22.0095	0.0374165	DOWN
Potri.015G081300	Potri.015G081300	AT1G12940.1	nitrate transporter2.5	Chr15:10572164-10574518	0.493513	22.6201	0.0218175	DOWN
Potri.016G091100	Potri.016G091100	AT2G37040.1	PHE ammonia lyase 1	Chr16:7482819-7486204	0.37997	22.9054	0.0165887	DOWN
Potri.017G096000	Potri.017G096000	AT3G51550.1	Malectin/receptor-like protein kinase family protein	Chr17:11333106-11336291	0.492279	22.8191	0.0215731	DOWN
Potri.018G141100	Potri.018G141100	AT1G51590.1	alpha-mannosidase 1	Chr18:16076940-16083302	0.469508	22.7381	0.0206485	DOWN
Potri.019G131300	Potri.019G131300	AT4G27950.1	cytokinin response factor 4	Chr19:15700414-15702431	0.210578	22.4275	0.00938928	DOWN
Potri.001G456400	Potri.001G456400	AT1G76520.1	Auxin efflux carrier family protein	Chr01:49081269-49084590	3.14281	30.6652	0.102488	DOWN
Potri.005G018700	Potri.005G018700	AT1G15690.1	Inorganic H pyrophosphatase family protein	Chr05:1487321-1491689	3.62706	30.0565	0.120675	DOWN
Potri.010G253500	Potri.010G253500	AT1G78900.1	vacuolar ATP synthase subunit A	Chr10:22432025-22439276	15.316	56.4914	0.271121	DOWN
Potri.016G131800	Potri.016G131800	AT5G01750.2	Protein of unknown function (DUF567)	Chr16:13503002-13504395	27.8129	4.50571	6.17281	UP
Potri.008G108000	Potri.008G108000	AT3G16910.1	acyl-activating enzyme 7	Chr08:6871542-6876079	24.9748	73.2028	0.341173	DOWN
Potri.001G271500	Potri.001G271500	AT1G74050.1	Ribosomal protein L6 family protein	Chr01:27908751-27910644	18.5123	62.541	0.296003	DOWN
Potri.019G057000	Potri.019G057000	AT2G40510.1	Ribosomal protein S26e family protein	Chr19:8860579-8862584	33.3179	88.9761	0.374459	DOWN
Potri.019G048700	Potri.019G048700	AT5G05310.2	TLC ATP/ADP transporter	Chr19:7268838-7274334	26.6574	76.8953	0.346671	DOWN
Potri.008G171200	Potri.008G171200	AT2G33370.1	Ribosomal protein L14p/L23e family protein	Chr08:11686823-11689100	23.0187	71.8805	0.320236	DOWN
Potri.004G217500	Potri.004G217500	AT2G27970.1	CDK-subunit 2	Chr04:22413112-22414246	4.92489	32.0311	0.153753	DOWN
Potri.004G233800	Potri.004G233800	AT5G61510.1	GroES-like zinc-binding alcohol dehydrogenase family protein	Chr04:23986999-23990250	4.35033	32.8022	0.132623	DOWN
Potri.006G250200	Potri.006G250200	AT1G52360.1	Coatomer, beta\' subunit	Chr06:25651601-25658965	4.20064	32.8889	0.127722	DOWN
Potri.007G121600	Potri.007G121600	AT3G21865.1	peroxin 22	Chr07:14010698-14015217	4.10687	32.4119	0.126709	DOWN
Potri.008G042100	Potri.008G042100	AT4G25030.1		Chr08:2408528-2411412	4.08266	32.0452	0.127403	DOWN
Potri.009G163200	Potri.009G163200	ATCG01020.1	ribosomal protein L32	Chr09:12500619-12503027	4.51727	32.6422	0.138387	DOWN
Potri.018G020900	Potri.018G020900	AT2G32070.1	Polynucleotidyl transferase, ribonuclease H-like superfamily protein	Chr18:1643453-1644971	28.4496	80.9414	0.351484	DOWN
Potri.014G120500	Potri.014G120500	AT5G61310.1	Cytochrome c oxidase subunit Vc family protein	Chr14:9310583-9311538	20.6752	65.6384	0.314986	DOWN
Potri.013G064800	Potri.013G064800	AT1G28760.1	Uncharacterized conserved protein (DUF2215)	Chr13:4981756-4989660	31.856	6.67417	4.77303	UP
Potri.010G073900	Potri.010G073900	AT4G14450.1		Chr10:10028912-10029608	32.4634	7.95486	4.08095	UP
Potri.001G239200	Potri.001G239200	AT3G46540.1	ENTH/VHS family protein	Chr01:25027873-25029798	2.26776	27.0504	0.0838346	DOWN
Potri.005G053000	Potri.005G053000	AT5G28840.1	GDP-D-mannose 3\',5\'-epimerase	Chr05:3780097-3783416	2.4004	27.7508	0.0864984	DOWN
Potri.006G258600	Potri.006G258600	AT5G11090.1	serine-rich protein-related	Chr06:26231738-26233670	2.70296	27.5529	0.0981007	DOWN
Potri.007G034500	Potri.007G034500	AT2G23450.1	Protein kinase superfamily protein	Chr07:2660849-2666270	2.19234	27.6557	0.0792726	DOWN
Potri.010G093500	Potri.010G093500	ATCG00680.1	photosystem II reaction center protein B	Chr10:11643270-11643597	53.728	20.3514	2.64001	UP
Potri.006G139300	Potri.006G139300	AT1G17370.1	oligouridylate binding protein 1B	Chr06:11648931-11653687	11.9592	48.8738	0.244696	DOWN
Potri.016G019200	Potri.016G019200	AT2G32210.1		Chr16:1048899-1050609	63.7077	27.0646	2.35391	UP
Potri.001G383300	Potri.001G383300	AT3G14790.1	rhamnose biosynthesis 3	Chr01:39873606-39875107	5.2528	35.1725	0.149344	DOWN
Potri.003G015300	Potri.003G015300	AT1G10950.1	transmembrane nine 1	Chr03:1925713-1934407	5.73042	35.3589	0.162064	DOWN
Potri.010G193300	Potri.010G193300	AT3G55800.1	sedoheptulose-bisphosphatase	Chr10:18791575-18793767	5.15881	35.8745	0.143802	DOWN
Potri.014G146600	Potri.014G146600	AT1G05850.1	Chitinase family protein	Chr14:11199872-11202451	51.4641	117.339	0.438593	DOWN
Potri.008G224500	Potri.008G224500			Chr08:19167879-19168128	19.4393	63.711	0.305117	DOWN
Potri.006G102300	Potri.006G102300			Chr06:7916125-7922610	22.5895	69.2836	0.326044	DOWN
Potri.001G374000	Potri.001G374000	AT5G60860.1	RAB GTPase homolog A1F	Chr01:38848028-38850871	6.18448	37.2605	0.16598	DOWN
Potri.016G029300	Potri.016G029300	AT2G40830.1	RING-H2 finger C1A	Chr16:1652676-1655393	6.78436	37.3458	0.181663	DOWN
Potri.007G052000	Potri.007G052000	AT4G37470.1	alpha/beta-Hydrolases superfamily protein	Chr07:5169413-5171210	10.2406	46.6479	0.21953	DOWN
Potri.004G177500	Potri.004G177500	AT4G38510.5	ATPase, V1 complex, subunit B protein	Chr04:19553738-19559169	7.17551	39.8225	0.180187	DOWN
Potri.012G128300	Potri.012G128300	AT5G62300.1	Ribosomal protein S10p/S20e family protein	Chr12:14588218-14590616	7.3529	39.338	0.186916	DOWN
Potri.008G042500	Potri.008G042500	AT1G07940.1	GTP binding Elongation factor Tu family protein	Chr08:2435899-2438533	9.39609	43.9862	0.213614	DOWN
Potri.013G131400	Potri.013G131400			Chr13:14267801-14276281	8.39346	41.1366	0.204039	DOWN
Potri.002G018700	Potri.002G018700	AT5G42190.1	E3 ubiquitin ligase SCF complex subunit SKP1/ASK1 family protein	Chr02:1075985-1077226	24.7469	72.4896	0.341386	DOWN
Potri.008G017300	Potri.008G017300	AT5G04800.1	Ribosomal S17 family protein	Chr08:914869-916777	24.991	72.3127	0.345596	DOWN
Potri.011G140800	Potri.011G140800	AT1G78380.1	glutathione S-transferase TAU 19	Chr11:16272033-16274229	153.884	266.429	0.57758	DOWN
Potri.004G215200	Potri.004G215200	AT4G29735.1		Chr04:22243148-22244710	33.7899	87.6508	0.385506	DOWN
Potri.006G130300	Potri.006G130300	AT2G37110.1	PLAC8 family protein	Chr06:10675342-10677795	239.341	383.718	0.623742	DOWN
Potri.013G148400	Potri.013G148400	AT2G20890.1	photosystem II reaction center PSB29 protein	Chr13:15270108-15283362	39.2118	97.8982	0.400536	DOWN
Potri.001G331700	Potri.001G331700	AT3G27170.1	chloride channel B	Chr01:33530024-33534168	1.19171	24.5932	0.0484569	DOWN
Potri.001G412000	Potri.001G412000	AT4G27290.1	S-locus lectin protein kinase family protein	Chr01:43658478-43662497	1.41783	24.1552	0.0586967	DOWN
Potri.002G047100	Potri.002G047100	AT3G63410.1	S-adenosyl-L-methionine-dependent methyltransferases superfamily protein	Chr02:3020254-3024015	1.35784	24.472	0.0554855	DOWN
Potri.002G260100	Potri.002G260100	AT2G16250.1	Leucine-rich repeat protein kinase family protein	Chr02:24903161-24908082	1.31485	24.7768	0.0530678	DOWN
Potri.003G014200	Potri.003G014200	AT5G36930.2	Disease resistance protein (TIR-NBS-LRR class) family	Chr03:1672064-1676400	1.72878	24.9008	0.0694267	DOWN
Potri.005G115000	Potri.005G115000	AT2G17972.1		Chr05:8888271-8889130	1.74949	24.1029	0.0725842	DOWN
Potri.007G039100	Potri.007G039100	AT5G66900.1	Disease resistance protein (CC-NBS-LRR class) family	Chr07:3118477-3122925	1.15532	24.3291	0.0474872	DOWN
Potri.012G044000	Potri.012G044000			Chr12:3988232-3990218	1.28591	24.9461	0.0515475	DOWN
Potri.014G021400	Potri.014G021400	AT5G10610.1	cytochrome P450, family 81, subfamily K, polypeptide 1	Chr14:1897578-1900218	1.26267	24.7363	0.0510452	DOWN
Potri.014G035700	Potri.014G035700	AT4G33300.1	ADR1-like 1	Chr14:2926820-2936885	1.96504	24.406	0.0805146	DOWN
Potri.014G141200	Potri.014G141200	AT3G54900.1	CAX interacting protein 1	Chr14:10759844-10763369	1.99317	24.1128	0.0826602	DOWN
Potri.017G141800	Potri.017G141800	AT1G02260.1	Divalent ion symporter	Chr17:14922292-14925344	1.66157	24.5014	0.0678153	DOWN
Potri.018G121200	Potri.018G121200	AT5G20350.1	Ankyrin repeat family protein with DHHC zinc finger domain	Chr18:14509804-14518276	1.55554	24.6144	0.0631963	DOWN
Potri.019G067800	Potri.019G067800	AT5G16370.1	acyl activating enzyme 5	Chr19:10084429-10086438	1.07666	24.9577	0.0431394	DOWN
Potri.T010600	Potri.T010600	AT5G63620.2	GroES-like zinc-binding alcohol dehydrogenase family protein	scaffold_25:31349-35675	1.801	24.5184	0.073455	DOWN
Potri.014G108100	Potri.014G108100	AT5G24590.2	TCV-interacting protein	Chr14:8493204-8495497	24.7634	3.47541	7.12532	UP
Potri.009G159200	Potri.009G159200	AT3G20770.1	Ethylene insensitive 3 family protein	Chr09:12312813-12316408	14.5846	53.0042	0.275159	DOWN
Potri.001G436600	Potri.001G436600	AT1G78380.1	glutathione S-transferase TAU 19	Chr01:46793823-46795620	3.38357	29.5468	0.114516	DOWN
Potri.001G449500	Potri.001G449500	AT1G32900.1	UDP-Glycosyltransferase superfamily protein	Chr01:48371893-48376785	3.11004	29.9694	0.103774	DOWN
Potri.003G030900	Potri.003G030900	AT1G80460.1	Actin-like ATPase superfamily protein	Chr03:3892780-3895464	3.60921	29.8636	0.120856	DOWN
Potri.007G011000	Potri.007G011000	AT5G65470.1	O-fucosyltransferase family protein	Chr07:863368-867596	3.26307	29.1813	0.111821	DOWN
Potri.007G019600	Potri.007G019600	AT1G43910.1	P-loop containing nucleoside triphosphate hydrolases superfamily protein	Chr07:1484824-1487242	3.34537	29.8546	0.112055	DOWN
Potri.011G073100	Potri.011G073100	AT1G29740.1	Leucine-rich repeat transmembrane protein kinase	Chr11:7032388-7033449	3.98992	29.163	0.136814	DOWN
Potri.011G113000	Potri.011G113000	AT1G78380.1	glutathione S-transferase TAU 19	Chr11:13830720-13831680	50.8348	18.1141	2.80637	UP
Potri.001G014100	Potri.001G014100	AT5G60900.1	receptor-like protein kinase 1	Chr01:971824-974239	0.21628	20.5861	0.0105061	DOWN
Potri.001G019400	Potri.001G019400	AT5G13490.1	ADP/ATP carrier 2	Chr01:1414853-1417838	0.472187	20.3344	0.0232211	DOWN
Potri.001G143900	Potri.001G143900	AT1G32540.2	lsd one like 1	Chr01:11698036-11700647	0.814831	20.4587	0.0398281	DOWN
Potri.001G223300	Potri.001G223300	AT2G44480.1	beta glucosidase 17	Chr01:23216214-23219158	1e-05	20.28	4.93e-07	DOWN
Potri.001G270800	Potri.001G270800	AT1G12740.1	cytochrome P450, family 87, subfamily A, polypeptide 2	Chr01:27813644-27816590	0.168493	20.0347	0.00841006	DOWN
Potri.001G472100	Potri.001G472100			Chr01:50311911-50313182	1e-05	20.1211	4.97e-07	DOWN
Potri.002G005500	Potri.002G005500	AT1G76430.1	phosphate transporter 1;9	Chr02:301927-304487	0.460224	20.0064	0.0230038	DOWN
Potri.002G129100	Potri.002G129100	AT5G66850.1	mitogen-activated protein kinase kinase kinase 5	Chr02:9670015-9675364	0.910089	20.9409	0.0434599	DOWN
Potri.003G092700	Potri.003G092700	AT1G32690.1		Chr03:11982425-11983493	0.545878	20.9088	0.0261076	DOWN
Potri.003G216400	Potri.003G216400	AT1G55210.1	Disease resistance-responsive (dirigent-like protein) family protein	Chr03:21316284-21317452	0.703247	20.7913	0.0338241	DOWN
Potri.005G025800	Potri.005G025800	AT4G15800.1	ralf-like 33	Chr05:1895791-1896612	0.369227	20.2163	0.0182638	DOWN
Potri.005G113000	Potri.005G113000	AT5G66200.1	armadillo repeat only 2	Chr05:8662596-8664961	0.953071	20.9039	0.045593	DOWN
Potri.005G151100	Potri.005G151100	AT2G07760.1	Zinc knuckle (CCHC-type) family protein	Chr05:13724506-13726514	0.646644	20.2554	0.0319245	DOWN
Potri.005G231300	Potri.005G231300	AT1G75390.1	basic leucine-zipper 44	Chr05:23999173-24000677	0.67176	20.9854	0.0320108	DOWN
Potri.006G055600	Potri.006G055600	AT4G15550.1	indole-3-acetate beta-D-glucosyltransferase	Chr06:4067275-4068963	0.957642	20.4537	0.04682	DOWN
Potri.007G103400	Potri.007G103400	AT4G22530.1	S-adenosyl-L-methionine-dependent methyltransferases superfamily protein	Chr07:12785922-12787020	0.360742	20.8828	0.0172746	DOWN
Potri.007G140900	Potri.007G140900	AT1G66910.1	Protein kinase superfamily protein	Chr07:15162951-15164125	0.569103	20.9135	0.0272122	DOWN
Potri.010G104600	Potri.010G104600	AT1G14780.1	MAC/Perforin domain-containing protein	Chr10:12515447-12520763	0.552565	20.1486	0.0274245	DOWN
Potri.011G138500	Potri.011G138500	AT3G28210.1	zinc finger (AN1-like) family protein	Chr11:16116525-16117314	0.408293	20.4084	0.0200061	DOWN
Potri.013G086500	Potri.013G086500	AT3G02800.1	Tyrosine phosphatase family protein	Chr13:8208155-8210467	0.567098	20.0302	0.0283121	DOWN
Potri.014G039000	Potri.014G039000	AT4G19390.1	Uncharacterised protein family (UPF0114)	Chr14:3195543-3198003	0.366362	20.7225	0.0176794	DOWN
Potri.014G085500	Potri.014G085500	AT4G00400.1	glycerol-3-phosphate acyltransferase 8	Chr14:6743834-6747521	0.936156	20.3788	0.0459377	DOWN
Potri.014G149700	Potri.014G149700	AT3G59010.1	pectin methylesterase 61	Chr14:11473945-11476733	0.441782	20.6813	0.0213614	DOWN
Potri.014G195100	Potri.014G195100	AT1G35710.1	Protein kinase family protein with leucine-rich repeat domain	Chr14:18376851-18381093	0.144588	20.6844	0.0069902	DOWN
Potri.016G006500	Potri.016G006500	AT4G16370.1	oligopeptide transporter	Chr16:312522-316576	0.057367	20.1561	0.00284614	DOWN
Potri.016G120700	Potri.016G120700	AT5G61520.1	Major facilitator superfamily protein	Chr16:12545170-12547590	0.295115	20.3146	0.0145272	DOWN
Potri.017G080200	Potri.017G080200	AT3G47800.1	Galactose mutarotase-like superfamily protein	Chr17:9409398-9412871	0.607166	20.5281	0.0295773	DOWN
Potri.018G079200	Potri.018G079200	AT1G67910.1		Chr18:10494469-10495458	0.991401	20.2854	0.0488726	DOWN
Potri.T018600	Potri.T018600	AT2G44480.1	beta glucosidase 17	scaffold_27:238593-241278	1e-05	20.892	4.79e-07	DOWN
Potri.T019200	Potri.T019200	AT5G42260.1	beta glucosidase 12	scaffold_27:312488-315308	1e-05	20.8902	4.79e-07	DOWN
Potri.008G224400	Potri.008G224400			Chr08:19149186-19149435	30.0426	82.8243	0.362727	DOWN
Potri.016G120000	Potri.016G120000	AT3G08970.1	DNAJ heat shock N-terminal domain-containing protein	Chr16:12486920-12491589	20.2022	1.33436	15.14	UP
Potri.008G040300	Potri.008G040300	AT3G01390.1	vacuolar membrane ATPase 10	Chr08:2277639-2280342	25.3048	73.3851	0.344822	DOWN
Potri.004G070200	Potri.004G070200	AT4G11260.1	phosphatase-related	Chr04:5850033-5852367	34.6493	89.5437	0.386954	DOWN
Potri.018G030700	Potri.018G030700	AT5G20020.1	RAS-related GTP-binding nuclear protein 2	Chr18:2404180-2407251	72.5372	148.204	0.489442	DOWN
Potri.001G110200	Potri.001G110200	AT4G20360.1	RAB GTPase homolog E1B	Chr01:8757829-8759784	4.4576	31.6123	0.141008	DOWN
Potri.001G174600	Potri.001G174600	AT1G52730.1	Transducin/WD40 repeat-like superfamily protein	Chr01:14797300-14801934	4.98372	31.6754	0.157337	DOWN
Potri.005G123700	Potri.005G123700			Chr05:9628527-9629551	4.4887	31.5713	0.142177	DOWN
Potri.006G147500	Potri.006G147500	AT5G57020.1	myristoyl-CoA:protein N-myristoyltransferase	Chr06:12658459-12660504	4.99743	31.2203	0.16007	DOWN
Potri.006G273300	Potri.006G273300	AT4G31490.1	Coatomer, beta subunit	Chr06:27424709-27430629	4.98379	31.7602	0.156919	DOWN
Potri.018G114100	Potri.018G114100	AT5G25220.1	KNOTTED1-like homeobox gene 3	Chr18:13921911-13926331	4.02352	31.2654	0.128689	DOWN
Potri.011G031600	Potri.011G031600	AT4G21320.1	Aldolase-type TIM barrel family protein	Chr11:2611523-2614523	28.7293	5.52102	5.20362	UP
Potri.015G138400	Potri.015G138400	AT5G52110.1	Protein of unknown function (DUF2930)	Chr15:14693696-14696827	28.1738	5.09658	5.52798	UP
Potri.005G089900	Potri.005G089900			Chr05:6702194-6702897	30.2267	6.62623	4.56167	UP
Potri.006G015200	Potri.006G015200	AT4G16480.1	inositol transporter 4	Chr06:1039521-1043234	24.3146	71.0415	0.342259	DOWN
Potri.014G185400	Potri.014G185400			Chr14:16259055-16259304	24.741	71.6749	0.345184	DOWN
Potri.010G217100	Potri.010G217100	AT5G02960.1	Ribosomal protein S12/S23 family protein	Chr10:20382321-20384524	37.6954	93.0705	0.40502	DOWN
Potri.003G139700	Potri.003G139700	AT4G23850.1	AMP-dependent synthetase and ligase family protein	Chr03:15740632-15747189	15.9109	54.7181	0.290779	DOWN
Potri.009G123100	Potri.009G123100	AT4G34640.1	squalene synthase 1	Chr09:10257358-10263436	10.6519	45.8659	0.23224	DOWN
Potri.010G035100	Potri.010G035100	AT1G27100.1	Actin cross-linking protein	Chr10:6121352-6128152	10.5082	45.7605	0.229635	DOWN
Potri.002G168200	Potri.002G168200	AT2G46370.4	Auxin-responsive GH3 family protein	Chr02:12729152-12733598	2.81652	26.031	0.108199	DOWN
Potri.005G049400	Potri.005G049400	AT5G28060.1	Ribosomal protein S24e family protein	Chr05:3577531-3580123	2.88295	26.9702	0.106894	DOWN
Potri.005G146800	Potri.005G146800	AT5G67500.2	voltage dependent anion channel 2	Chr05:12905665-12908539	2.96844	26.4594	0.112188	DOWN
Potri.005G242000	Potri.005G242000	AT4G35020.1	RAC-like 3	Chr05:24796221-24799414	2.78689	26.699	0.104382	DOWN
Potri.009G132900	Potri.009G132900	AT4G38640.1	Plasma-membrane choline transporter family protein	Chr09:10766081-10768876	2.84718	26.5271	0.107331	DOWN
Potri.006G280900	Potri.006G280900	AT4G31130.1	Protein of unknown function (DUF1218)	Chr06:27884754-27886844	5.27056	34.9144	0.150957	DOWN
Potri.017G144500	Potri.017G144500	AT1G65930.1	cytosolic NADP+-dependent isocitrate dehydrogenase	Chr17:15235616-15239915	9.62588	42.4652	0.226677	DOWN
Potri.010G160500	Potri.010G160500	AT1G13900.1	Purple acid phosphatases superfamily protein	Chr10:16632295-16635629	6.87741	36.8819	0.186471	DOWN
Potri.015G104500	Potri.015G104500	AT3G05020.1	acyl carrier protein 1	Chr15:12258389-12260065	6.13386	36.7321	0.166989	DOWN
Potri.T002100	Potri.T002100	AT5G49140.1	Disease resistance protein (TIR-NBS-LRR class) family	scaffold_20:412238-413746	6.08246	36.8527	0.165048	DOWN
Potri.002G196100	Potri.002G196100	AT3G62410.1	CP12 domain-containing protein 2	Chr02:15707231-15707887	134.967	237.653	0.567916	DOWN
Potri.015G131300	Potri.015G131300			Chr15:14207523-14208422	8.56975	40.0336	0.214064	DOWN
Potri.003G071200	Potri.003G071200	AT1G72370.1	40s ribosomal protein SA	Chr03:9943562-9945998	7.93931	38.0403	0.208708	DOWN
Potri.004G133500	Potri.004G133500	AT3G48750.1	cell division control 2	Chr04:15358303-15366674	7.94256	38.175	0.208057	DOWN
Potri.006G113500	Potri.006G113500	AT3G54210.1	Ribosomal protein L17 family protein	Chr06:8849323-8850599	7.01551	38.0326	0.18446	DOWN
Potri.004G051500	Potri.004G051500	AT5G28010.1	Polyketide cyclase/dehydrase and lipid transport superfamily protein	Chr04:3983287-3988904	21.835	2.38272	9.1639	UP
Potri.006G123300	Potri.006G123300	AT5G03420.1	5\'-AMP-activated protein kinase-related	Chr06:9860725-9868222	21.4844	2.30225	9.33191	UP
Potri.019G083100	Potri.019G083100	AT1G35660.1		Chr19:11615687-11622850	21.2449	2.55829	8.30434	UP
Potri.001G329500	Potri.001G329500	AT5G40950.1	ribosomal protein large subunit 27	Chr01:33332998-33334865	30.4269	81.8105	0.371919	DOWN
Potri.014G024800	Potri.014G024800	AT3G57870.1	sumo conjugation enzyme 1	Chr14:2122648-2129664	38.0132	94.8079	0.40095	DOWN
Potri.011G068900	Potri.011G068900	AT3G58700.1	Ribosomal L5P family protein	Chr11:6451166-6453212	17.7207	58.9968	0.300367	DOWN
Potri.011G110900	Potri.011G110900	AT2G42590.3	general regulatory factor 9	Chr11:13591290-13595044	13.7952	50.1518	0.275069	DOWN
Potri.006G052800	Potri.006G052800	AT3G57520.1	seed imbibition 2	Chr06:3786819-3792552	93.7294	51.7233	1.81213	UP
Potri.010G142600	Potri.010G142600	AT2G29150.1	NAD(P)-binding Rossmann-fold superfamily protein	Chr10:15388896-15391692	207.778	336.656	0.617182	DOWN
Potri.006G146500	Potri.006G146500	AT4G29810.1	MAP kinase kinase 2	Chr06:12509700-12513641	3.42245	28.3479	0.12073	DOWN
Potri.008G038100	Potri.008G038100	AT5G03300.1	adenosine kinase 2	Chr08:2117182-2121861	3.95989	28.2467	0.140189	DOWN
Potri.016G062100	Potri.016G062100	AT3G58490.1	Phosphatidic acid phosphatase (PAP2) family protein	Chr16:4352565-4362395	3.59522	28.7147	0.125205	DOWN
Potri.018G086000	Potri.018G086000	AT5G19690.1	staurosporin and temperature sensitive 3-like A	Chr18:11289714-11307481	3.18481	28.013	0.11369	DOWN
Potri.001G095000	Potri.001G095000			Chr01:7480956-7485189	1.71988	23.501	0.0731833	DOWN
Potri.003G023200	Potri.003G023200			Chr03:2747259-2747830	1.068	23.659	0.0451414	DOWN
Potri.004G229800	Potri.004G229800	AT5G49810.1	methionine S-methyltransferase	Chr04:23513603-23522877	1.29065	23.0571	0.0559762	DOWN
Potri.007G100600	Potri.007G100600	AT3G52430.1	alpha/beta-Hydrolases superfamily protein	Chr07:12622031-12628350	1.95203	23.6825	0.082425	DOWN
Potri.007G100700	Potri.007G100700	AT2G01170.1	bidirectional amino acid transporter 1	Chr07:12628420-12631262	1.2632	23.3584	0.054079	DOWN
Potri.008G195200	Potri.008G195200	AT2G47900.1	tubby like protein 3	Chr08:13614062-13618184	1.74303	23.5738	0.0739393	DOWN
Potri.010G027500	Potri.010G027500	AT3G21570.1		Chr10:3854745-3856919	1.43114	23.0785	0.0620118	DOWN
Potri.017G002100	Potri.017G002100	AT3G59880.1		Chr17:115058-115860	1.07455	23.5591	0.0456108	DOWN
Potri.013G147100	Potri.013G147100			Chr13:15188911-15190233	22.0695	67.3471	0.327698	DOWN
Potri.004G232600	Potri.004G232600	AT2G02390.1	glutathione S-transferase zeta 1	Chr04:23913197-23917070	29.9545	79.3577	0.377462	DOWN
Potri.001G019700	Potri.001G019700			Chr01:1431057-1431969	24.0501	70.4945	0.341163	DOWN
Potri.001G046000	Potri.001G046000	AT3G50160.1	Plant protein of unknown function (DUF247)	Chr01:3395070-3398496	1e-05	19.583	5.11e-07	DOWN
Potri.001G134500	Potri.001G134500	AT5G35450.1	Disease resistance protein (CC-NBS-LRR class) family	Chr01:10811123-10814472	0.374633	19.6745	0.0190416	DOWN
Potri.001G217000	Potri.001G217000			Chr01:22159258-22159517	1e-05	19.3716	5.16e-07	DOWN
Potri.001G431800	Potri.001G431800	AT4G40080.1	ENTH/ANTH/VHS superfamily protein	Chr01:46244430-46245734	1e-05	19.8615	5.03e-07	DOWN
Potri.002G020200	Potri.002G020200	AT1G75810.1		Chr02:1199988-1200304	1e-05	19.4072	5.15e-07	DOWN
Potri.003G072900	Potri.003G072900	AT1G68840.1	related to ABI3/VP1 2	Chr03:10183127-10183823	1e-05	19.8348	5.04e-07	DOWN
Potri.003G134800	Potri.003G134800	AT1G64160.1	Disease resistance-responsive (dirigent-like protein) family protein	Chr03:15402220-15403014	1e-05	19.8031	5.05e-07	DOWN
Potri.004G012500	Potri.004G012500	AT5G40010.1	AAA-ATPase 1	Chr04:803784-805443	0.655059	19.6633	0.0333138	DOWN
Potri.004G014200	Potri.004G014200	AT5G38280.1	PR5-like receptor kinase	Chr04:922063-923945	0.556996	19.3369	0.0288048	DOWN
Potri.004G027400	Potri.004G027400	AT1G11330.1	S-locus lectin protein kinase family protein	Chr04:1983781-1987125	0.668999	19.8023	0.0337839	DOWN
Potri.004G233100	Potri.004G233100	AT4G29330.1	DERLIN-1	Chr04:23952680-23955406	0.24833	19.1347	0.012978	DOWN
Potri.005G009700	Potri.005G009700	AT1G74190.1	receptor like protein 15	Chr05:738988-743305	0.0570736	19.0278	0.00299949	DOWN
Potri.006G041100	Potri.006G041100	AT3G57040.1	response regulator 9	Chr06:2946808-2949041	0.22833	19.5128	0.0117015	DOWN
Potri.007G051900	Potri.007G051900	AT4G33920.1	Protein phosphatase 2C family protein	Chr07:5114575-5118175	0.500158	19.2344	0.0260033	DOWN
Potri.007G072300	Potri.007G072300	AT5G08260.1	serine carboxypeptidase-like 35	Chr07:9486049-9491078	0.171948	19.4073	0.00885996	DOWN
Potri.008G038200	Potri.008G038200	AT2G37040.1	PHE ammonia lyase 1	Chr08:2123927-2128275	0.6638	19.5934	0.0338788	DOWN
Potri.010G210900	Potri.010G210900	AT3G55270.1	mitogen-activated protein kinase phosphatase 1	Chr10:19947822-19953912	0.762895	19.434	0.0392557	DOWN
Potri.011G026000	Potri.011G026000	AT1G24020.1	MLP-like protein 423	Chr11:2133492-2138518	0.191923	19.7552	0.00971506	DOWN
Potri.011G062600	Potri.011G062600	AT2G29120.1	glutamate receptor 2.7	Chr11:5626642-5630481	0.20139	19.3497	0.0104079	DOWN
Potri.011G164200	Potri.011G164200	AT4G10500.1	2-oxoglutarate (2OG) and Fe(II)-dependent oxygenase superfamily protein	Chr11:18121197-18123152	1e-05	19.1605	5.22e-07	DOWN
Potri.012G020800	Potri.012G020800	AT2G46620.1	P-loop containing nucleoside triphosphate hydrolases superfamily protein	Chr12:1891791-1893662	0.209346	19.1455	0.0109345	DOWN
Potri.012G024700	Potri.012G024700	AT5G53550.1	YELLOW STRIPE like 3	Chr12:2127168-2131002	0.613474	19.1052	0.0321103	DOWN
Potri.013G103300	Potri.013G103300	AT5G47850.1	CRINKLY4 related 4	Chr13:11691741-11698793	0.560311	19.7809	0.0283259	DOWN
Potri.014G103300	Potri.014G103300	AT2G46690.1	SAUR-like auxin-responsive protein family	Chr14:8131749-8132889	0.279497	19.5849	0.014271	DOWN
Potri.018G087400	Potri.018G087400	AT2G44260.1	Plant protein of unknown function (DUF946)	Chr18:11453526-11455750	0.29814	19.1388	0.0155778	DOWN
Potri.018G152200	Potri.018G152200	AT5G08370.1	alpha-galactosidase 2	Chr18:16922845-16927142	0.316592	19.005	0.0166584	DOWN
Potri.019G069700	Potri.019G069700			Chr19:10307400-10307550	1e-05	19.8373	5.04e-07	DOWN
Potri.019G113500	Potri.019G113500	AT4G16860.1	Disease resistance protein (TIR-NBS-LRR class) family	Chr19:14214027-14216228	0.72867	19.2172	0.0379176	DOWN
Potri.019G120600	Potri.019G120600	AT5G54490.1	pinoid-binding protein 1	Chr19:14800059-14800802	1e-05	19.8247	5.04e-07	DOWN
Potri.T114300	Potri.T114300	AT1G54470.2	RNI-like superfamily protein	scaffold_183:58811-65217	0.537078	19.8876	0.0270057	DOWN
Potri.T174000	Potri.T174000	AT4G23880.1		scaffold_1295:634-1431	1e-05	19.2064	5.21e-07	DOWN
Potri.016G094100	Potri.016G094100	ATCG00530.1	CemA-like proton extrusion protein-related	Chr16:8215799-8217950	1029.91	962.283	1.07028	UP
Potri.001G376500	Potri.001G376500	AT1G53240.1	Lactate/malate dehydrogenase family protein	Chr01:39225617-39233759	4.67706	30.3736	0.153984	DOWN
Potri.005G044400	Potri.005G044400	AT1G08830.1	copper/zinc superoxide dismutase 1	Chr05:3271995-3275259	4.2818	30.816	0.138947	DOWN
Potri.002G244400	Potri.002G244400	AT3G07150.1		Chr02:23636032-23638109	19.0017	1.06197	17.8929	UP
Potri.006G259200	Potri.006G259200	AT5G11070.1		Chr06:26264684-26265782	19.928	1.07078	18.6107	UP
Potri.010G049600	Potri.010G049600	AT5G14420.1	RING domain ligase2	Chr10:8014973-8019925	10.6545	43.5325	0.244748	DOWN
Potri.002G189600	Potri.002G189600	AT3G15580.1	Ubiquitin-like superfamily protein	Chr02:14972431-14973073	30.1539	80.9595	0.372457	DOWN
Potri.018G086700	Potri.018G086700	AT1G79750.1	NADP-malic enzyme 4	Chr18:11397395-11401878	30.6687	80.9126	0.379035	DOWN
Potri.005G113600	Potri.005G113600	AT2G17890.1	calcium-dependent protein kinase 16	Chr05:8726352-8732612	10.1967	44.8635	0.227283	DOWN
Potri.003G089300	Potri.003G089300	AT1G32470.1	Single hybrid motif superfamily protein	Chr03:11658458-11664944	32.1551	83.3535	0.385768	DOWN
Potri.001G246900	Potri.001G246900	AT5G62690.1	tubulin beta chain 2	Chr01:25730687-25732879	9.19277	41.6257	0.220844	DOWN
Potri.008G202600	Potri.008G202600	AT5G19070.1	SNARE associated Golgi protein family	Chr08:14436867-14441347	9.71227	41.0164	0.23679	DOWN
Potri.016G046200	Potri.016G046200	AT3G12120.1	fatty acid desaturase 2	Chr16:2914071-2920633	9.22547	41.2726	0.223525	DOWN
Potri.007G099400	Potri.007G099400	AT1G01720.1	NAC (No Apical Meristem) domain transcriptional regulator superfamily protein	Chr07:12528767-12531281	8.28937	39.0013	0.212541	DOWN
Potri.015G007600	Potri.015G007600	AT5G53560.1	cytochrome B5 isoform E	Chr15:474255-476510	8.07147	39.6798	0.203415	DOWN
Potri.016G090700	Potri.016G090700	AT2G37220.1	RNA-binding (RRM/RBD/RNP motifs) family protein	Chr16:7438370-7440865	8.55264	39.7402	0.215214	DOWN
Potri.001G141500	Potri.001G141500	AT4G17900.1	PLATZ transcription factor family protein	Chr01:11381849-11384754	5.7154	33.4536	0.170846	DOWN
Potri.004G075500	Potri.004G075500	AT5G37310.1	Endomembrane protein 70 protein family	Chr04:6293929-6298674	5.76558	33.6308	0.171437	DOWN
Potri.008G148000	Potri.008G148000	AT2G02800.1	protein kinase 2B	Chr08:9965532-9971078	5.93027	33.1163	0.179074	DOWN
Potri.010G157600	Potri.010G157600	AT1G26355.1	SPIRAL1-like1	Chr10:16430129-16433037	5.37765	33.6026	0.160037	DOWN
Potri.017G132000	Potri.017G132000	AT5G16940.1	carbon-sulfur lyases	Chr17:14239004-14244464	5.98443	33.218	0.180156	DOWN
Potri.010G219100	Potri.010G219100	AT5G60390.1	GTP binding Elongation factor Tu family protein	Chr10:20478569-20484167	7.76529	37.3609	0.207845	DOWN
Potri.011G041900	Potri.011G041900	AT4G21450.1	PapD-like superfamily protein	Chr11:3559751-3563131	7.79289	37.9978	0.205088	DOWN
Potri.013G161000	Potri.013G161000	AT5G58250.1		Chr13:16255076-16257314	7.11041	37.7049	0.188581	DOWN
Potri.005G157700	Potri.005G157700	AT5G65430.3	general regulatory factor 8	Chr05:15775819-15778186	6.41365	35.888	0.178713	DOWN
Potri.T100100	Potri.T100100			scaffold_143:30837-31604	43.1732	101.648	0.424732	DOWN
Potri.011G072400	Potri.011G072400	AT2G34480.1	Ribosomal protein L18ae/LX family protein	Chr11:6938489-6941555	17.6338	57.0666	0.309004	DOWN
Potri.004G025900	Potri.004G025900	AT4G05200.1	cysteine-rich RLK (RECEPTOR-like protein kinase) 25	Chr04:1857935-1862268	2.62544	25.1369	0.104446	DOWN
Potri.005G188400	Potri.005G188400	AT1G78780.2	pathogenesis-related family protein	Chr05:20591185-20592431	2.58134	25.5106	0.101187	DOWN
Potri.010G114200	Potri.010G114200	AT1G71040.1	Cupredoxin superfamily protein	Chr10:13256407-13260080	2.68709	25.5392	0.105214	DOWN
[truncated: 34,766 more rows]

## Sheet: Table S3
	Table S3 Total lncRNA expression pattern
	lncRNA_id	locus	length	Heat_FPKM（average value）	Control_FPKM（average value）	Fold_change-Heat stress/Control Group
	TCONS_00001021	Chr01:12074605-12076617	578	0.316857	0.234837	1.34926
	TCONS_00001908	Chr01:28544635-28545198	438	0.393824	0	#DIV/0!
	TCONS_00002467	Chr01:36274600-36276680	539	3.77025	2.41094	1.56381
	TCONS_00002615	Chr01:38902909-38987812	434	19.2791	19.9563	0.966066
	TCONS_00002671	Chr01:40001052-40198793	329	0	0.547925	0
	TCONS_00003205	Chr01:132703-138712	1389	0.318665	0.770011	0.413845
	TCONS_00003208	Chr01:172363-185890	632	0	4.90309	0
	TCONS_00003215	Chr01:245612-248035	1128	0	0.120172	0
	TCONS_00003224	Chr01:382189-395081	1055	0	0.0230568	0
	TCONS_00003236	Chr01:551268-553132	809	2.99009	6.68414	0.447341
	TCONS_00003246	Chr01:646610-657179	739	0	0.0419788	0
	TCONS_00003247	Chr01:646610-657179	538	0	0.00214284	0
	TCONS_00003264	Chr01:764274-800644	2633	0.733407	1.52953	0.479498
	TCONS_00003279	Chr01:1208728-1215340	580	0	0.185386	0
	TCONS_00003297	Chr01:1387330-1393732	2265	0.32797	0.274892	1.19309
	TCONS_00003312	Chr01:1725460-1730296	1606	0.403588	0.429344	0.940011
	TCONS_00003313	Chr01:1725460-1730296	1663	0.0902872	0	#DIV/0!
	TCONS_00003323	Chr01:1755642-1760985	396	2.54703	0	#DIV/0!
	TCONS_00003361	Chr01:1985771-1987222	958	0	1.68236	0
	TCONS_00003395	Chr01:2400591-2403711	380	0	0.372405	0
	TCONS_00003404	Chr01:2457486-2461167	445	1.15766	0.805558	1.43709
	TCONS_00003426	Chr01:2591066-2601832	1005	0	0.2563	0
	TCONS_00003440	Chr01:2694599-2698230	1664	0	0.771433	0
	TCONS_00003445	Chr01:2835087-2921340	976	0.986204	0	#DIV/0!
	TCONS_00003471	Chr01:3209164-3211694	939	1.22413	0.988792	1.23801
	TCONS_00003473	Chr01:3224690-3228789	1704	1.07405	0.667343	1.60944
	TCONS_00003481	Chr01:3427236-3472347	343	0	1.05578	0
	TCONS_00003504	Chr01:3531849-3533953	971	0	0.482125	0
	TCONS_00003535	Chr01:3837735-3845632	734	0	0.286721	0
	TCONS_00003590	Chr01:4383997-4392296	2491	0	0.475569	0
	TCONS_00003591	Chr01:4383997-4392296	3617	2.10141	1.24383	1.68947
	TCONS_00003600	Chr01:4493878-4500423	1201	0.254944	0	#DIV/0!
	TCONS_00003604	Chr01:4631674-4637290	1102	0	0.21342	0
	TCONS_00003608	Chr01:4631674-4637290	1402	0	1.53038	0
	TCONS_00003631	Chr01:5304394-5307189	1407	0	2.13626	0
	TCONS_00003648	Chr01:5657704-5662215	2906	0	0.000671575	0
	TCONS_00003667	Chr01:5821586-5827533	643	0	2.19617	0
	TCONS_00003678	Chr01:5907032-5909698	1297	0.00204452	0	#DIV/0!
	TCONS_00003685	Chr01:5977270-5986900	1528	0.000159603	0.0761198	0.00209673
	TCONS_00003689	Chr01:5977270-5986900	500	0	1.14779	0
	TCONS_00003705	Chr01:6064334-6068765	919	0.438503	0	#DIV/0!
	TCONS_00003739	Chr01:6448092-6455229	2282	0.0810213	0.173162	0.467893
	TCONS_00003750	Chr01:6555960-6558562	1682	0.00552767	0.000486641	11.3588
	TCONS_00003751	Chr01:6555960-6558562	1662	3.43389	8.99468	0.381769
	TCONS_00003757	Chr01:6719258-6721426	412	0	1.3284	0
	TCONS_00003764	Chr01:6763326-6766427	1613	0	2.46178	0
	TCONS_00003765	Chr01:6763326-6766427	2023	0.456023	0	#DIV/0!
	TCONS_00003774	Chr01:6864784-6871577	1551	0.000158316	0.173102	0.000914582
	TCONS_00003780	Chr01:6902321-6903152	704	0	0.309339	0
	TCONS_00003812	Chr01:7120338-7122675	1336	0	0.275988	0
	TCONS_00003818	Chr01:7146273-7151251	1156	0.368131	0	#DIV/0!
	TCONS_00003819	Chr01:7146273-7151251	1481	0	0.0007873	0
	TCONS_00003834	Chr01:7192427-7196907	1231	0.0189044	0.223499	0.0845838
	TCONS_00003853	Chr01:7421052-7423200	1428	0	0.807444	0
	TCONS_00003862	Chr01:7501631-7504598	543	0	1.92805	0
	TCONS_00003870	Chr01:7736561-7745524	960	0	0.621273	0
	TCONS_00003872	Chr01:7736561-7745524	983	1.13242	0.73926	1.53183
	TCONS_00003962	Chr01:9172240-9177550	1036	0	1.1058	0
	TCONS_00003976	Chr01:9307056-9314898	912	0.19753	0.783332	0.252166
	TCONS_00003985	Chr01:9376027-9386443	976	0.777744	1.57163	0.494865
	TCONS_00004003	Chr01:9544100-9547961	1214	0	0.000300001	0
	TCONS_00004007	Chr01:9580158-9584913	794	2.20229	0	#DIV/0!
	TCONS_00004075	Chr01:10428704-10436528	553	0.343748	1.65147	0.208147
	TCONS_00004098	Chr01:10651345-10656787	1630	0	0.730948	0
	TCONS_00004102	Chr01:10651345-10656787	1047	0	0.273626	0
	TCONS_00004104	Chr01:10670782-10674359	1398	0	5.60762	0
	TCONS_00004131	Chr01:10787141-10834876	1543	0.485738	0	#DIV/0!
	TCONS_00004164	Chr01:11062268-11070236	1794	0	0.877873	0
	TCONS_00004270	Chr01:12300641-12314484	1017	0	0.291089	0
	TCONS_00004322	Chr01:12664439-12668016	1295	0	0.75055	0
	TCONS_00004363	Chr01:13518975-13522582	501	0.00206109	0	#DIV/0!
	TCONS_00004366	Chr01:13518975-13522582	628	0	0.0431514	0
	TCONS_00004369	Chr01:13524987-13529480	1185	0	0.384341	0
	TCONS_00004425	Chr01:14567846-14573147	932	0	0.14243	0
	TCONS_00004435	Chr01:14660219-14666696	1292	0.279642	0.295614	0.94597
	TCONS_00004447	Chr01:14808987-14812136	697	0	0.538015	0
	TCONS_00004463	Chr01:15248282-15266293	2058	0	1.14565	0
	TCONS_00004464	Chr01:15248282-15266293	1689	0.669117	0	#DIV/0!
	TCONS_00004503	Chr01:15773199-15776857	588	0	0.771103	0
	TCONS_00004504	Chr01:15773199-15776857	769	0	0.32926	0
	TCONS_00004531	Chr01:16103899-16108963	1404	0	2.1096	0
	TCONS_00004542	Chr01:16338960-16344584	435	0	0.00113944	0
	TCONS_00004553	Chr01:16509414-16513442	1344	0	0.481612	0
	TCONS_00004624	Chr01:18691531-18698276	784	0.14622	0.0962457	1.51924
	TCONS_00004627	Chr01:19011899-19021072	1902	0	0.86183	0
	TCONS_00004628	Chr01:19011899-19021072	2445	0.14487	0	#DIV/0!
	TCONS_00004629	Chr01:19011899-19021072	1355	0.463657	0	#DIV/0!
	TCONS_00004697	Chr01:20506975-20515068	884	0.149713	0	#DIV/0!
	TCONS_00004707	Chr01:20662692-20669122	2637	0	1.53816	0
	TCONS_00004715	Chr01:20779623-20793934	1477	0.165141	0	#DIV/0!
	TCONS_00004720	Chr01:20779623-20793934	1830	0.0863951	0	#DIV/0!
	TCONS_00004776	Chr01:21680675-21691780	1848	0	0.58826	0
	TCONS_00004790	Chr01:21862538-21868921	1115	0.415929	0.249703	1.66569
	TCONS_00004795	Chr01:21996006-22003122	1253	1.4897	0.236342	6.30315
	TCONS_00004797	Chr01:21996006-22003122	925	0	0.601817	0
	TCONS_00004811	Chr01:22537014-22541923	1107	7.73746	28.6485	0.270083
	TCONS_00004867	Chr01:24403224-24404248	874	0.11121	0.0924625	1.20276
	TCONS_00004869	Chr01:24420751-24422923	632	0	0.256009	0
	TCONS_00004872	Chr01:24420751-24422923	350	0	0.406395	0
	TCONS_00004884	Chr01:24613342-24617127	1169	0	0.972309	0
	TCONS_00004911	Chr01:24832529-24837689	915	0	0.792202	0
	TCONS_00004913	Chr01:24838293-24842440	1530	0	0.195403	0
	TCONS_00004941	Chr01:25237085-25240300	1210	0	2.1291	0
	TCONS_00004961	Chr01:25524257-25526162	1011	0.262961	2.05667	0.127858
	TCONS_00005005	Chr01:26293548-26299655	1298	0	0.000538888	0
	TCONS_00005006	Chr01:26293548-26299655	252	0	0.0336305	0
	TCONS_00005010	Chr01:26307515-26324015	1860	0.201163	1.02081	0.197062
	TCONS_00005023	Chr01:26433897-26439875	379	0.732176	0	#DIV/0!
	TCONS_00005041	Chr01:26525866-26532309	1174	0.0920398	0.523014	0.17598
	TCONS_00005103	Chr01:27417646-27421864	549	0	0.228772	0
	TCONS_00005127	Chr01:27752916-27813085	766	0	9.8944	0
	TCONS_00005179	Chr01:28309264-28313776	2754	0	0.274344	0
	TCONS_00005221	Chr01:28939251-28985529	512	0	0.471224	0
	TCONS_00005223	Chr01:28939251-28985529	1081	0.00176859	0.797041	0.00221894
	TCONS_00005237	Chr01:29238144-29241785	1169	0	0.196868	0
	TCONS_00005238	Chr01:29238144-29241785	1036	0.4573	0	#DIV/0!
	TCONS_00005247	Chr01:29339260-29344566	1797	2.64785	9.1305	0.290001
	TCONS_00005283	Chr01:29834031-29835704	457	0	0.283802	0
	TCONS_00005293	Chr01:29979436-29982715	571	0	0.638271	0
	TCONS_00005300	Chr01:30070671-30073720	905	1.03742	2.97013	0.349284
	TCONS_00005328	Chr01:30493031-30498749	909	0	0.300622	0
	TCONS_00005332	Chr01:30578712-30582283	774	1.05376	9.88738	0.106576
	TCONS_00005351	Chr01:30874726-30880522	2373	0	0.771614	0
	TCONS_00005440	Chr01:32483485-32488401	1187	0	0.352318	0
	TCONS_00005464	Chr01:32862877-32868959	810	0.213422	0	#DIV/0!
	TCONS_00005510	Chr01:33365067-33368877	739	0	0.00131047	0
	TCONS_00005552	Chr01:33847381-33852107	1884	0.192384	2.09502	0.0918292
	TCONS_00005599	Chr01:34702845-34714115	361	0	1.4619	0
	TCONS_00005611	Chr01:34842318-34845747	1299	0	0.496476	0
	TCONS_00005641	Chr01:35166650-35170370	1308	0	0.380029	0
	TCONS_00005663	Chr01:35599740-35602724	1239	0.702281	0.714976	0.982244
	TCONS_00005682	Chr01:35980478-35987415	2014	0	0.486586	0
	TCONS_00005694	Chr01:36084030-36087740	918	0	1.15939	0
	TCONS_00005724	Chr01:36381082-36386673	1657	2.08823	0	#DIV/0!
	TCONS_00005757	Chr01:37026369-37045416	1016	0	1.14454	0
	TCONS_00005821	Chr01:37886737-37900392	745	0	3.79167	0
	TCONS_00005822	Chr01:37943746-37947687	774	0	0.255518	0
	TCONS_00005823	Chr01:37943746-37947687	859	0.952431	0.780253	1.22067
	TCONS_00005824	Chr01:37943746-37947687	665	0.725157	0	#DIV/0!
	TCONS_00005846	Chr01:38370297-38376251	1943	0.218718	1.328	0.164697
	TCONS_00005849	Chr01:38397505-38429906	787	0.602215	0.00102455	587.785
	TCONS_00005851	Chr01:38397505-38429906	680	0.277212	5.54868	0.04996
	TCONS_00005852	Chr01:38438396-38444987	1800	1.02936	0.901023	1.14243
	TCONS_00005869	Chr01:38678092-38681479	540	0.882517	0.805711	1.09533
	TCONS_00005920	Chr01:39576263-39583668	1120	1.46921	0.225385	6.51867
	TCONS_00005923	Chr01:39576263-39583668	346	3.52539	2.35173	1.49906
	TCONS_00005931	Chr01:39677357-39678214	352	0	0.474026	0
	TCONS_00005935	Chr01:39753446-39781535	435	3.73925	11.9522	0.31285
	TCONS_00005969	Chr01:40341733-40346697	357	0	1.21474	0
	TCONS_00005995	Chr01:41120136-41125189	1657	0	0.262056	0
	TCONS_00006066	Chr01:42405929-42408261	1601	0.718696	3.27948	0.219149
	TCONS_00006087	Chr01:42617004-42666699	433	0	0.317618	0
	TCONS_00006091	Chr01:42617004-42666699	581	0	0.37981	0
	TCONS_00006105	Chr01:42862899-42864981	686	0.338876	1.28259	0.264212
	TCONS_00006112	Chr01:42917802-42921690	381	1.34797	2.34092	0.575829
	TCONS_00006117	Chr01:42966864-42999882	1737	0	0.000690558	0
	TCONS_00006129	Chr01:43096332-43102725	1804	0	0.952568	0
	TCONS_00006130	Chr01:43096332-43102725	619	0	0.594223	0
	TCONS_00006155	Chr01:43425226-43428890	1229	0.000104823	0.254314	0.000412179
	TCONS_00006202	Chr01:44240507-44248271	1145	0.0980941	1.34292	0.0730454
	TCONS_00006213	Chr01:44366159-44374348	1774	0	0.000112501	0
	TCONS_00006226	Chr01:44649888-44659270	846	0.112404	0.446844	0.251551
	TCONS_00006227	Chr01:44649888-44659270	1161	0.167327	0.65146	0.256849
	TCONS_00006241	Chr01:44844731-44850558	492	0	0.602602	0
	TCONS_00006398	Chr01:47363813-47371382	988	0	0.0821465	0
	TCONS_00006449	Chr01:48832776-48836209	888	0	1.51249	0
	TCONS_00006453	Chr01:48849969-48877379	984	2.93961	10.5371	0.278977
	TCONS_00006477	Chr01:49151992-49157572	1987	0.147508	1.2779	0.11543
	TCONS_00006484	Chr01:49213956-49218054	1014	0	1.22233	0
	TCONS_00006497	Chr01:49489404-49493056	1619	0	0.249623	0
	TCONS_00006515	Chr01:49888317-49893089	614	0	1.02162	0
	TCONS_00006521	Chr01:49908170-49913076	1491	0.137571	0.819246	0.167924
	TCONS_00006562	Chr01:50403612-50409335	814	0	0.356366	0
	TCONS_00007962	Chr01:308122-317967	3891	0.840815	1.30714	0.643248
	TCONS_00008007	Chr01:1387330-1393732	2638	0.124754	0	#DIV/0!
	TCONS_00008013	Chr01:1725460-1730296	1055	0.0487033	2.04239	0.0238462
	TCONS_00008023	Chr01:1818263-1823310	582	0.606142	0.186518	3.24978
	TCONS_00008083	Chr01:3176446-3182995	1018	0	0.443535	0
	TCONS_00008086	Chr01:3209164-3211694	1166	0.490849	1.16828	0.420147
	TCONS_00008095	Chr01:3504807-3513650	1051	0	1.27392	0
	TCONS_00008107	Chr01:3703357-3719669	1463	0.144807	0.185416	0.780984
	TCONS_00008144	Chr01:4478236-4482231	827	0	2.37341	0
	TCONS_00008148	Chr01:4559494-4561079	761	0.140245	0.517428	0.271043
	TCONS_00008222	Chr01:6555960-6558562	1819	0	3.45633	0
	TCONS_00008227	Chr01:6721745-6730151	2509	0	0.259236	0
	TCONS_00008228	Chr01:6721745-6730151	2433	0.1669	0	#DIV/0!
	TCONS_00008231	Chr01:6763326-6766427	1738	0	0.000939537	0
	TCONS_00008234	Chr01:6770481-6773789	942	0.70895	1.99691	0.355024
	TCONS_00008237	Chr01:6864784-6871577	1248	0	0.280408	0
	TCONS_00008247	Chr01:6994415-6999057	2636	0.84346	0	#DIV/0!
	TCONS_00008257	Chr01:7067579-7074535	3337	0	1.03506	0
	TCONS_00008280	Chr01:7501631-7504598	540	0	0.719896	0
	TCONS_00008296	Chr01:8217276-8223076	1263	0.000224638	0.702571	0.000319737
	TCONS_00008297	Chr01:8217276-8223076	1657	0.0581087	0	#DIV/0!
	TCONS_00008301	Chr01:8217276-8223076	732	0	0.809164	0
	TCONS_00008312	Chr01:8353956-8359563	1729	0.359881	0.804816	0.447159
	TCONS_00008330	Chr01:9006508-9016303	2173	0	0.00100872	0
	TCONS_00008332	Chr01:9088337-9090567	1403	1.19679	0	#DIV/0!
	TCONS_00008389	Chr01:10428704-10436528	358	0	1.26737	0
	TCONS_00008423	Chr01:10969498-10977258	2118	0	0.535741	0
	TCONS_00008446	Chr01:11698167-11700586	499	0	5.24724	0
	TCONS_00008505	Chr01:13518975-13522582	1086	0	0.251255	0
	TCONS_00008507	Chr01:13518975-13522582	925	0.315251	1.11095	0.283767
	TCONS_00008509	Chr01:13524987-13529480	907	0	0.144492	0
	TCONS_00008524	Chr01:13935156-13940543	765	0	0.438606	0
	TCONS_00008550	Chr01:14602634-14616134	2120	1.34667	0.94454	1.42574
	TCONS_00008622	Chr01:17650393-17655906	1331	0	0.41767	0
	TCONS_00008645	Chr01:19681950-19692024	429	0.649068	0.0941824	6.89161
	TCONS_00008687	Chr01:21655233-21661861	1185	0.000152979	0	#DIV/0!
	TCONS_00008692	Chr01:21824224-21829851	1265	0	0.155881	0
	TCONS_00008765	Chr01:25520040-25524092	488	0.343757	2.2045	0.155934
	TCONS_00008774	Chr01:25734793-25740644	928	0	0.428207	0
	TCONS_00008867	Chr01:28397338-28398854	1114	0.226097	0.373935	0.604643
	TCONS_00008876	Chr01:28802837-28805179	732	0.00011977	0.00111878	0.107054
	TCONS_00008887	Chr01:29102934-29132468	546	0	0.196604	0
	TCONS_00008904	Chr01:29776221-29777309	596	0	0.298587	0
	TCONS_00008922	Chr01:30434212-30439142	767	0	0.054476	0
	TCONS_00008928	Chr01:30751450-30751856	218	0	2.37525	0
	TCONS_00008947	Chr01:32044768-32052111	1276	0	0.22216	0
	TCONS_00008955	Chr01:32248731-32253109	888	0.511301	0	#DIV/0!
	TCONS_00009012	Chr01:33974286-33976587	641	0.884473	0.000869143	1017.64
	TCONS_00009031	Chr01:34830547-34839291	948	0.0613506	0	#DIV/0!
	TCONS_00009045	Chr01:35214262-35219101	1548	0.00504286	0	#DIV/0!
	TCONS_00009046	Chr01:35274856-35276789	1498	0	0.871452	0
	TCONS_00009062	Chr01:35980478-35987415	887	0.940086	3.0838	0.304847
	TCONS_00009072	Chr01:36138098-36146778	671	0	0.393895	0
	TCONS_00009075	Chr01:36205808-36209713	1177	0	0.00239295	0
	TCONS_00009089	Chr01:36770586-36775130	1615	0.22603	1.81957	0.124222
	TCONS_00009102	Chr01:37165730-37209102	258	3.19704	15.4415	0.207042
	TCONS_00009111	Chr01:37326360-37330498	772	0	0.0318187	0
	TCONS_00009134	Chr01:38085813-38090779	974	0	1.42531	0
	TCONS_00009139	Chr01:38370297-38376251	2359	0.223232	0.201063	1.11026
	TCONS_00009140	Chr01:38370297-38376251	1299	0.927346	0.856047	1.08329
	TCONS_00009177	Chr01:39753446-39781535	1058	0.000779731	6.46318	0.000120642
	TCONS_00009191	Chr01:40349659-40354779	2232	0.000253695	0	#DIV/0!
	TCONS_00009199	Chr01:41328501-41335664	1455	0	0.00179341	0
	TCONS_00009200	Chr01:41340930-41349282	1441	0	0.158125	0
	TCONS_00009205	Chr01:41557956-41620588	483	0	1.43992	0
	TCONS_00009213	Chr01:42136481-42145959	1597	0	0.413514	0
	TCONS_00009224	Chr01:42405929-42408261	1637	0	0.251857	0
	TCONS_00009253	Chr01:43745471-43751692	1162	0.379398	0	#DIV/0!
	TCONS_00009267	Chr01:44240507-44248271	1445	0	0.570392	0
	TCONS_00009272	Chr01:44582317-44585163	1136	0	0.357697	0
	TCONS_00009273	Chr01:44582317-44585163	1104	0.770974	1.8175	0.424195
	TCONS_00009277	Chr01:44844731-44850558	1710	0	0.193075	0
	TCONS_00009313	Chr01:46073463-46076506	710	0	0.282958	0
	TCONS_00009326	Chr01:46767532-46768963	1051	0	0.000624397	0
	TCONS_00009348	Chr01:47422113-47424276	935	0	0.399396	0
	TCONS_00009361	Chr01:48421058-48423936	1576	0	1.80926	0
	TCONS_00009393	Chr01:49151992-49157572	471	23.4196	40.829	0.573602
	TCONS_00009418	Chr01:49908170-49913076	1390	0	0.161756	0
	TCONS_00009433	Chr01:50209983-50213483	511	0.292216	0	#DIV/0!
	TCONS_00009447	Chr01:50403612-50409335	2280	0.246681	0	#DIV/0!
	TCONS_00009725	Chr01:11979561-11982513	564	0	0.444408	0
	TCONS_00009953	Chr01:25550196-25552425	337	1.31145	0.325767	4.02573
	TCONS_00010331	Chr01:44807431-44808658	243	0	4.82265	0
	TCONS_00010420	Chr01:60631-66978	3597	0	0.108475	0
	TCONS_00010421	Chr01:101245-104082	853	0.267408	0.0548466	4.87556
	TCONS_00010427	Chr01:258961-275092	1573	0.0967066	0	#DIV/0!
	TCONS_00010428	Chr01:258961-275092	510	0	0.475719	0
	TCONS_00010429	Chr01:258961-275092	1041	0	0.670925	0
	TCONS_00010434	Chr01:308122-317967	2884	0	0.49662	0
	TCONS_00010468	Chr01:1387330-1393732	1007	0	0.0757449	0
	TCONS_00010489	Chr01:2212516-2227905	2001	0	0.746501	0
	TCONS_00010490	Chr01:2212516-2227905	2446	0	0.479751	0
	TCONS_00010498	Chr01:2300876-2311997	2470	0.307732	0	#DIV/0!
	TCONS_00010519	Chr01:3543334-3548006	999	0.901187	0.131824	6.83629
	TCONS_00010525	Chr01:3798959-3808443	920	0.378596	0.286665	1.32069
	TCONS_00010526	Chr01:3798959-3808443	1493	0	0.000643804	0
	TCONS_00010527	Chr01:3798959-3808443	632	0	0.21971	0
	TCONS_00010555	Chr01:5358560-5361624	469	0.443081	0.63289	0.700092
	TCONS_00010558	Chr01:5464814-5468661	1316	1.06168	0.000108772	9760.6
	TCONS_00010593	Chr01:6448092-6455229	2890	0.0510934	1.05365	0.0484918
	TCONS_00010609	Chr01:6895808-6899973	935	0	0.66822	0
	TCONS_00010613	Chr01:6994415-6999057	2239	0.000908775	0	#DIV/0!
	TCONS_00010625	Chr01:7355666-7363737	1995	0.547557	3.833	0.142853
	TCONS_00010640	Chr01:8217276-8223076	676	0.897441	0	#DIV/0!
	TCONS_00010647	Chr01:8353956-8359563	1451	0	0.382479	0
	TCONS_00010655	Chr01:8601361-8616876	1625	0	0.309668	0
	TCONS_00010663	Chr01:8957070-8964733	2283	0.193972	0	#DIV/0!
	TCONS_00010664	Chr01:9006508-9016303	1049	1.63005	0.243951	6.68187
	TCONS_00010667	Chr01:9240651-9243061	598	0.000165668	2.55848	6.47525e-05
	TCONS_00010670	Chr01:9376027-9386443	1862	0	0.180704	0
	TCONS_00010692	Chr01:10079758-10086985	1649	0	1.91304	0
	TCONS_00010698	Chr01:10238986-10246369	1212	0	0.243614	0
	TCONS_00010737	Chr01:11866572-11876308	837	0.128029	0.913334	0.140178
	TCONS_00010751	Chr01:12100191-12110308	1490	1.17252	1.09637	1.06946
	TCONS_00010752	Chr01:12300641-12314484	701	0	0.0363532	0
	TCONS_00010759	Chr01:12503283-12509608	1426	0.370181	0.48001	0.771194
	TCONS_00010763	Chr01:12557132-12563919	786	0	0.462843	0
	TCONS_00010764	Chr01:12570649-12573226	615	0.0311694	0.460788	0.0676437
	TCONS_00010768	Chr01:12951304-12965360	1297	0	0.125909	0
	TCONS_00010770	Chr01:12976598-12977595	795	0	0.490303	0
	TCONS_00010780	Chr01:13540003-13545260	731	1.84725	3.28215	0.562817
	TCONS_00010782	Chr01:13635892-13639509	1444	0	0.206359	0
	TCONS_00010789	Chr01:13910830-13924143	1800	0	0.550125	0
	TCONS_00010792	Chr01:13910830-13924143	432	0.29469	0.556535	0.529508
	TCONS_00010798	Chr01:14044514-14050628	1170	3.55431	4.04214	0.879314
	TCONS_00010806	Chr01:14602634-14616134	1348	0.485073	0	#DIV/0!
	TCONS_00010817	Chr01:15318397-15330024	1082	0	0.189902	0
	TCONS_00010857	Chr01:18984443-18995748	1195	0	0.264445	0
	TCONS_00010858	Chr01:18984443-18995748	891	0	1.04163	0
	TCONS_00010866	Chr01:19373236-19381579	1614	0.237848	0	#DIV/0!
	TCONS_00010879	Chr01:20225032-20237002	926	0	0.296376	0
	TCONS_00010888	Chr01:20544685-20551314	880	0	0.0182945	0
	TCONS_00010902	Chr01:21159772-21169996	530	0	0.00449423	0
	TCONS_00010903	Chr01:21159772-21169996	2353	0	0.0281947	0
	TCONS_00010917	Chr01:21862538-21868921	1018	0	0.23146	0
	TCONS_00010920	Chr01:22029152-22033691	371	0	1.53496	0
	TCONS_00010930	Chr01:24193251-24213661	3542	0	0.497861	0
	TCONS_00010933	Chr01:24359329-24364051	2233	1.07997	0.00098202	1099.74
	TCONS_00010946	Chr01:24862121-24868049	1097	0.31926	0.34071	0.937043
	TCONS_00010955	Chr01:25506461-25510209	1652	0	0.302034	0
	TCONS_00010957	Chr01:25620087-25628354	1326	0	0.614806	0
	TCONS_00010978	Chr01:26342500-26362609	803	0	0.856805	0
	TCONS_00011011	Chr01:27679957-27687402	2081	0.637322	1.46433	0.435231
	TCONS_00011021	Chr01:28081926-28105539	757	0	0.00225132	0
	TCONS_00011035	Chr01:29318669-29321520	795	0.172928	8.37049	0.0206592
	TCONS_00011048	Chr01:30461077-30465057	708	0.213823	0	#DIV/0!
	TCONS_00011051	Chr01:30578712-30582283	782	44.8941	54.3492	0.826031
	TCONS_00011054	Chr01:30591042-30594081	840	0.915026	3.12714	0.292608
	TCONS_00011103	Chr01:33655302-33661194	836	0.144907	0.252728	0.573371
	TCONS_00011125	Chr01:34947733-34951965	1047	0	1.48696	0
	TCONS_00011128	Chr01:35012524-35016158	797	0	0.733072	0
	TCONS_00011134	Chr01:35353370-35359602	826	0	0.518095	0
	TCONS_00011141	Chr01:35898702-35909673	3156	0.00050507	0.209693	0.00240862
	TCONS_00011144	Chr01:35980478-35987415	1432	0	0.048961	0
	TCONS_00011146	Chr01:36103814-36111994	1398	0.237432	0.556513	0.426642
	TCONS_00011166	Chr01:37003219-37009609	1761	0	0.985901	0
	TCONS_00011167	Chr01:37003219-37009609	1654	0.272179	1.37757	0.197579
	TCONS_00011172	Chr01:37165730-37209102	824	0	8.46065	0
	TCONS_00011188	Chr01:37875461-37880939	886	0.0357009	0.55916	0.0638474
	TCONS_00011198	Chr01:38536520-38543257	2433	0.235899	0	#DIV/0!
	TCONS_00011232	Chr01:41328501-41335664	1285	0	1.85064	0
	TCONS_00011310	Chr01:48372431-48376756	1337	2.01777	16.5361	0.122022
	TCONS_00011324	Chr01:49019143-49047179	2345	0.267549	0	#DIV/0!
	TCONS_00011326	Chr01:49019143-49047179	1076	0.337967	0	#DIV/0!
	TCONS_00011346	Chr01:50012502-50016110	1170	0.241482	0.00389572	61.9865
	TCONS_00011348	Chr01:50012502-50016110	841	0	0.246102	0
	TCONS_00011357	Chr01:50288666-50297275	1822	0.434252	0.485673	0.894124
	TCONS_00011367	Chr01:50403612-50409335	2282	0.00777387	0	#DIV/0!
	TCONS_00011444	Chr01:2699371-2745395	448	0	0.640863	0
	TCONS_00011792	Chr01:19221366-19225775	666	0.272064	0.252729	1.0765
	TCONS_00011825	Chr01:21149294-21154456	389	0.65399	0	#DIV/0!
	TCONS_00012392	Chr01:172363-185890	240	0.737337	0	#DIV/0!
	TCONS_00012400	Chr01:308122-317967	4057	0	0.000221314	0
	TCONS_00012411	Chr01:568518-581571	2749	0.438675	0	#DIV/0!
	TCONS_00012457	Chr01:2258645-2276385	759	0.510678	1.17693	0.433907
	TCONS_00012482	Chr01:3176446-3182995	1268	0.888883	1.56252	0.568878
	TCONS_00012483	Chr01:3176446-3182995	1207	0	0.173414	0
	TCONS_00012486	Chr01:3427236-3472347	1886	0	0.200554	0
	TCONS_00012512	Chr01:3997162-4001140	386	0	0.789469	0
	TCONS_00012513	Chr01:3997162-4001140	345	1.23171	2.08169	0.591688
	TCONS_00012528	Chr01:4383997-4392296	3229	0.000458871	0.000731542	0.627265
	TCONS_00012566	Chr01:5869106-5870548	1020	0	1.47477	0
	TCONS_00012572	Chr01:5977270-5986900	1706	0.146065	0	#DIV/0!
	TCONS_00012576	Chr01:6040984-6046092	955	0	0.25025	0
	TCONS_00012589	Chr01:6719258-6721426	376	0	0.0787933	0
	TCONS_00012593	Chr01:6895808-6899973	1623	0.333523	0.00087493	381.2
	TCONS_00012617	Chr01:7491599-7495815	1354	0.081803	0.904783	0.0904117
	TCONS_00012618	Chr01:7501631-7504598	853	0	0.447458	0
	TCONS_00012645	Chr01:8701787-8706330	1285	0	0.00275279	0
	TCONS_00012647	Chr01:9006508-9016303	2269	0	0.349283	0
	TCONS_00012709	Chr01:10856660-10863667	2056	0	0.176927	0
	TCONS_00012722	Chr01:11114468-11116531	626	0	0.612042	0
	TCONS_00012749	Chr01:11933123-11938219	1309	0	0.224836	0
	TCONS_00012764	Chr01:12330392-12332713	506	0.00259675	0	#DIV/0!
	TCONS_00012767	Chr01:12432260-12438666	1333	0	0.146991	0
	TCONS_00012799	Chr01:13910830-13924143	1768	0	0.151456	0
	TCONS_00012837	Chr01:15773199-15776857	811	0	0.286174	0
	TCONS_00012844	Chr01:16047783-16053473	1789	0.149525	0.471274	0.317278
	TCONS_00012847	Chr01:16103899-16108963	1658	0.788704	0.206305	3.823
	TCONS_00012854	Chr01:16496845-16502113	767	0	0.277746	0
	TCONS_00012856	Chr01:16607994-16610410	371	0	0.843679	0
	TCONS_00012886	Chr01:19747748-19757429	396	2.77424	5.03335	0.551172
	TCONS_00012926	Chr01:21824224-21829851	909	0.000128165	0.198149	0.000646811
	TCONS_00012927	Chr01:21862538-21868921	560	0.0166554	0	#DIV/0!
	TCONS_00012950	Chr01:24179967-24185115	1121	0	0.528073	0
	TCONS_00012976	Chr01:24844081-24849117	1028	0	0.110257	0
	TCONS_00012986	Chr01:25506461-25510209	2120	0.233578	0	#DIV/0!
	TCONS_00012987	Chr01:25520040-25524092	710	0	0.348188	0
	TCONS_00012988	Chr01:25524257-25526162	498	0.241061	2.46953	0.0976141
	TCONS_00013000	Chr01:25734793-25740644	882	0	0.138676	0
	TCONS_00013019	Chr01:26293548-26299655	1212	0.360845	0	#DIV/0!
	TCONS_00013026	Chr01:26342500-26362609	1194	0.000496238	0	#DIV/0!
	TCONS_00013034	Chr01:26525866-26532309	723	0	0.776694	0
	TCONS_00013047	Chr01:27089233-27097843	1615	0.191115	0.400845	0.47678
	TCONS_00013087	Chr01:28939251-28985529	1380	0	0.232583	0
	TCONS_00013093	Chr01:29102934-29132468	803	0	0.353385	0
	TCONS_00013097	Chr01:29339260-29344566	1150	3.69178	6.738	0.547904
	TCONS_00013102	Chr01:29440446-29446432	1037	0	0.620943	0
	TCONS_00013108	Chr01:29776221-29777309	220	0	3.53799	0
	TCONS_00013119	Chr01:30077492-30080377	881	0.63958	0	#DIV/0!
	TCONS_00013129	Chr01:30434212-30439142	910	0	0.280663	0
	TCONS_00013148	Chr01:32044768-32052111	1363	0.454004	0	#DIV/0!
	TCONS_00013166	Chr01:32483485-32488401	362	0	0.956141	0
	TCONS_00013193	Chr01:33365067-33368877	1210	0.443618	0.327062	1.35637
	TCONS_00013195	Chr01:33399375-33402099	503	0	0.557225	0
	TCONS_00013204	Chr01:33671999-33678764	1021	0.51945	0	#DIV/0!
	TCONS_00013232	Chr01:35274856-35276789	1397	0	1.39292	0
	TCONS_00013235	Chr01:35353370-35359602	1518	0.135896	0.244001	0.556949
	TCONS_00013236	Chr01:35353370-35359602	1430	0.000109555	0	#DIV/0!
	TCONS_00013238	Chr01:35446900-35452415	1383	1.25746	0.75691	1.66131
	TCONS_00013254	Chr01:36098249-36102811	797	0.108349	0.585578	0.185029
	TCONS_00013263	Chr01:36381082-36386673	1678	0	0.14101	0
	TCONS_00013274	Chr01:37165730-37209102	340	0	11.5272	0
	TCONS_00013326	Chr01:39920086-39941129	1904	0.512396	0.226452	2.26271
	TCONS_00013339	Chr01:41164610-41186607	3120	0	0.228749	0
	TCONS_00013343	Chr01:41340930-41349282	1592	0	0.000114683	0
	TCONS_00013373	Chr01:43096332-43102725	1043	0	0.602034	0
	TCONS_00013382	Chr01:43745471-43751692	1192	0.00113301	0	#DIV/0!
	TCONS_00013383	Chr01:43745471-43751692	1634	0	0.225457	0
	TCONS_00013385	Chr01:44012489-44014198	543	0	0.000253828	0
	TCONS_00013392	Chr01:44233587-44237544	823	0.248015	0.00313201	79.1872
	TCONS_00013438	Chr01:46691780-46696446	296	0	2.26604	0
	TCONS_00013447	Chr01:46974102-46975434	857	0	0.348546	0
	TCONS_00013467	Chr01:48849969-48877379	375	0	5.98181	0
	TCONS_00013487	Chr01:49489404-49493056	1248	0	0.000141579	0
	TCONS_00013490	Chr01:49784894-49791923	1581	0.000142914	0.189796	0.000752987
	TCONS_00013515	Chr01:104135-108748	967	0	0.0980266	0
	TCONS_00014275	Chr01:40001052-40198793	269	0	6.22668	0
	TCONS_00014398	Chr01:568518-581571	2016	0	0.0867302	0
	TCONS_00014400	Chr01:646610-657179	446	0	1.45973	0
	TCONS_00014406	Chr01:764274-800644	543	0.513204	0.335704	1.52874
	TCONS_00014442	Chr01:2300876-2311997	2651	0.000315702	0	#DIV/0!
	TCONS_00014443	Chr01:2400591-2403711	506	0.505516	0	#DIV/0!
	TCONS_00014444	Chr01:2419694-2425122	394	1.3483	8.12556	0.165933
	TCONS_00014447	Chr01:2620654-2628158	1557	0	0.54816	0
	TCONS_00014469	Chr01:3543334-3548006	456	1.73341	1.53814	1.12695
	TCONS_00014478	Chr01:3929303-3941208	574	15.1961	25.7729	0.589615
	TCONS_00014495	Chr01:4383997-4392296	2200	0.405015	0	#DIV/0!
	TCONS_00014503	Chr01:4493878-4500423	727	1.50813	0.0194408	77.5755
	TCONS_00014505	Chr01:4631674-4637290	1377	0	0.158517	0
	TCONS_00014507	Chr01:4631674-4637290	847	0.477133	0	#DIV/0!
	TCONS_00014508	Chr01:4631674-4637290	861	0.160385	0.816306	0.196477
	TCONS_00014523	Chr01:5657704-5662215	714	0.60366	0	#DIV/0!
	TCONS_00014527	Chr01:5727717-5732294	791	6.53202	1.13273	5.76662
	TCONS_00014542	Chr01:6040984-6046092	1374	0	0.121402	0
	TCONS_00014554	Chr01:6633245-6635508	652	1.13841	2.24893	0.506201
	TCONS_00014564	Chr01:6994415-6999057	2118	0	0.840407	0
	TCONS_00014574	Chr01:7169915-7174305	1123	0.000211517	0.123809	0.00170841
	TCONS_00014577	Chr01:7192427-7196907	1255	0.0106363	0.437074	0.0243352
	TCONS_00014580	Chr01:7355666-7363737	709	2.95148	11.665	0.25302
	TCONS_00014618	Chr01:9518131-9522061	305	0.991575	0.948295	1.04564
	TCONS_00014620	Chr01:9544100-9547961	1250	0	0.125622	0
	TCONS_00014628	Chr01:9923725-9926547	451	0.000144926	0	#DIV/0!
	TCONS_00014649	Chr01:10414245-10418093	1009	0.556238	0	#DIV/0!
	TCONS_00014660	Chr01:10719087-10721879	815	0.108997	0	#DIV/0!
	TCONS_00014674	Chr01:10888672-10893711	859	0	0.113089	0
	TCONS_00014715	Chr01:12342410-12348823	689	0.134017	0	#DIV/0!
	TCONS_00014731	Chr01:13281892-13287669	636	0	0.751805	0
	TCONS_00014734	Chr01:13642626-13654294	5127	0.213822	0.170362	1.2551
	TCONS_00014747	Chr01:14152669-14160968	1516	0.0667803	0	#DIV/0!
	TCONS_00014751	Chr01:14349674-14356884	380	0	0.46301	0
	TCONS_00014760	Chr01:14626308-14632860	898	0	0.158619	0
	TCONS_00014769	Chr01:15315645-15317788	575	0	0.797589	0
	TCONS_00014770	Chr01:15318397-15330024	2083	0	0.259241	0
	TCONS_00014773	Chr01:15382049-15388421	504	1.61285	0.0448072	35.9953
	TCONS_00014807	Chr01:18984443-18995748	1042	0	0.599217	0
	TCONS_00014808	Chr01:19011899-19021072	903	3.85141	3.64233	1.0574
	TCONS_00014841	Chr01:20868227-20873468	1402	0.000236235	2.40705	9.8143e-05
	TCONS_00014858	Chr01:21655233-21661861	1149	0.228585	0	#DIV/0!
	TCONS_00014869	Chr01:23063116-23070172	684	0.533987	0	#DIV/0!
	TCONS_00014870	Chr01:23063116-23070172	1617	0.412188	0	#DIV/0!
	TCONS_00014872	Chr01:23063116-23070172	2166	0	1.05204	0
	TCONS_00014874	Chr01:23063116-23070172	2496	1.5384	1.91536	0.803191
	TCONS_00014887	Chr01:24359329-24364051	2370	0	0.193274	0
	TCONS_00014898	Chr01:25352876-25354962	255	4.5976	1.05726	4.3486
	TCONS_00014910	Chr01:25734793-25740644	221	2.91701	0	#DIV/0!
	TCONS_00014916	Chr01:26293548-26299655	1499	0	0.587663	0
	TCONS_00014923	Chr01:26342500-26362609	603	0	0.297995	0
	TCONS_00014924	Chr01:26342500-26362609	467	0.712233	1.10902	0.642218
	TCONS_00014947	Chr01:27752916-27813085	319	0	77.2426	0
	TCONS_00014960	Chr01:28081926-28105539	350	0	1.82163	0
	TCONS_00014968	Chr01:28628392-28630518	425	0	1.28563	0
	TCONS_00014969	Chr01:28647637-28650954	1037	0.000990213	0	#DIV/0!
	TCONS_00014971	Chr01:28939251-28985529	460	0.299044	0	#DIV/0!
	TCONS_00014990	Chr01:29772405-29774800	340	0	1.24881	0
	TCONS_00014994	Chr01:30070671-30073720	1103	0.377614	0.790286	0.477819
	TCONS_00014995	Chr01:30091440-30095827	1084	0.470326	0.239377	1.96479
	TCONS_00015001	Chr01:30709419-30714718	904	6.59998	9.63054	0.685318
	TCONS_00015032	Chr01:32812118-32840835	477	0	0.474542	0
	TCONS_00015036	Chr01:32913991-32917240	1018	0	0.535581	0
	TCONS_00015051	Chr01:33819383-33824749	1342	0.210569	0	#DIV/0!
	TCONS_00015057	Chr01:34028145-34031968	930	0.443645	0.954003	0.465035
	TCONS_00015058	Chr01:34238124-34243537	827	0.358465	0.157923	2.26987
	TCONS_00015082	Chr01:34939193-34941987	708	0.0277089	0.000579	47.8565
	TCONS_00015090	Chr01:35096624-35102322	1218	0.43214	2.09883	0.205896
	TCONS_00015112	Chr01:36205808-36209713	1142	2.06693	0.970082	2.13068
	TCONS_00015116	Chr01:36381082-36386673	1492	0.149841	0.18971	0.789842
	TCONS_00015129	Chr01:36929508-36948612	1276	0.210494	0	#DIV/0!
	TCONS_00015157	Chr01:37460714-37475013	2061	0	1.24451	0
	TCONS_00015174	Chr01:38489129-38494974	716	0.18407	0	#DIV/0!
	TCONS_00015187	Chr01:39686377-39695477	1004	0.377696	0	#DIV/0!
	TCONS_00015199	Chr01:39951234-39955670	2285	0.123392	0.42848	0.287976
	TCONS_00015202	Chr01:40300030-40304129	1879	0.180247	0	#DIV/0!
	TCONS_00015207	Chr01:41340930-41349282	1070	0	0.000111368	0
	TCONS_00015216	Chr01:42461181-42468663	1467	0.172163	0	#DIV/0!
	TCONS_00015220	Chr01:42527314-42531360	518	1.47294	0	#DIV/0!
	TCONS_00015230	Chr01:42966864-42999882	789	0	0.356231	0
	TCONS_00015255	Chr01:44366159-44374348	1436	0	0.63041	0
	TCONS_00015277	Chr01:46770164-46778768	445	0	1.28561	0
	TCONS_00015282	Chr01:47009595-47013310	613	0.00228221	7.92154	0.000288102
	TCONS_00015294	Chr01:48306873-48315618	1370	0.286316	0.52026	0.550333
	TCONS_00015326	Chr01:50050320-50057460	2103	0	0.250895	0
	TCONS_00015331	Chr01:50209983-50213483	448	0	0.0846967	0
	TCONS_00015336	Chr01:50288666-50297275	963	1.21904	1.29152	0.94388
	TCONS_00015706	Chr01:11979561-11982513	1215	0	0.000337301	0
	TCONS_00016558	Chr01:118071-124535	1946	0.27211	0	#DIV/0!
	TCONS_00016594	Chr01:1208728-1215340	730	0	0.00607719	0
	TCONS_00016604	Chr01:1588583-1596721	991	0.526649	0.102933	5.11643
	TCONS_00016611	Chr01:1795887-1799560	1518	0	0.462529	0
	TCONS_00016617	Chr01:2068100-2069535	768	0	0.636415	0
	TCONS_00016648	Chr01:3176446-3182995	1035	0	0.398197	0
	TCONS_00016652	Chr01:3427236-3472347	1736	0	0.202486	0
	TCONS_00016684	Chr01:3997162-4001140	327	1.60108	0.0326154	49.0897
	TCONS_00016693	Chr01:4383997-4392296	3250	0.37348	0.523304	0.713696
	TCONS_00016703	Chr01:4631674-4637290	1676	0.000119781	0	#DIV/0!
	TCONS_00016708	Chr01:5285113-5295708	1420	2.41505	1.45133	1.66403
	TCONS_00016711	Chr01:5358560-5361624	518	0.903936	0	#DIV/0!
	TCONS_00016714	Chr01:5586406-5591589	524	0	1.0389	0
	TCONS_00016718	Chr01:5657704-5662215	2530	0.0330214	0	#DIV/0!
	TCONS_00016725	Chr01:5783314-5789164	1580	0.324704	0.287409	1.12976
	TCONS_00016730	Chr01:6040984-6046092	891	0.161453	0.395798	0.407918
	TCONS_00016776	Chr01:7146273-7151251	843	0.793348	0.47403	1.67362
	TCONS_00016780	Chr01:7264787-7268100	315	0	1.00785	0
	TCONS_00016781	Chr01:7264787-7268100	1007	0	0.311638	0
	TCONS_00016800	Chr01:8217276-8223076	1806	0.148935	0	#DIV/0!
	TCONS_00016809	Chr01:8384169-8386280	206	9.73289	30.7577	0.316438
	TCONS_00016816	Chr01:8601361-8616876	934	0.22142	0.58833	0.376353
	TCONS_00016825	Chr01:8927895-8931726	504	0.0951128	0	#DIV/0!
	TCONS_00016833	Chr01:9376027-9386443	1064	0.429808	0.136893	3.13974
	TCONS_00016834	Chr01:9376027-9386443	3158	0	0.158252	0
	TCONS_00016838	Chr01:9407684-9416201	1010	0.888758	2.59045	0.34309
	TCONS_00016854	Chr01:10187317-10194741	1930	0	0.134956	0
	TCONS_00016865	Chr01:10440743-10445074	1269	0	0.475228	0
	TCONS_00016873	Chr01:10670782-10674359	1725	0	2.00922	0
	TCONS_00016888	Chr01:10856660-10863667	1743	0	0.379299	0
	TCONS_00016894	Chr01:10969498-10977258	2425	0.0615068	0.914858	0.067231
	TCONS_00016907	Chr01:11436731-11441205	1590	0	0.301278	0
	TCONS_00016920	Chr01:11866572-11876308	1963	0	0.585764	0
	TCONS_00016923	Chr01:11933123-11938219	1458	0	0.597904	0
	TCONS_00016938	Chr01:12300641-12314484	1073	0	0.376535	0
	TCONS_00016946	Chr01:12432260-12438666	632	0	0.600519	0
	TCONS_00016952	Chr01:12557132-12563919	497	0.124623	0	#DIV/0!
	TCONS_00016994	Chr01:14349674-14356884	936	0	0.531002	0
	TCONS_00017003	Chr01:14602634-14616134	544	0	1.80408	0
	TCONS_00017018	Chr01:15351802-15354946	494	0.286407	0	#DIV/0!
	TCONS_00017059	Chr01:18984443-18995748	1794	0.223857	0	#DIV/0!
	TCONS_00017060	Chr01:18984443-18995748	1695	0	0.826684	0
	TCONS_00017066	Chr01:19011899-19021072	1357	0.0265016	0	#DIV/0!
	TCONS_00017071	Chr01:19681950-19692024	1791	0	0.278011	0
	TCONS_00017074	Chr01:19681950-19692024	1004	0	0.90803	0
	TCONS_00017113	Chr01:21039255-21044148	409	0	0.67578	0
	TCONS_00017124	Chr01:21444082-21464619	1059	0.202777	0	#DIV/0!
	TCONS_00017126	Chr01:21655233-21661861	747	0	0.729762	0
	TCONS_00017158	Chr01:23063116-23070172	1952	0.289294	1.01936	0.2838
	TCONS_00017166	Chr01:23854166-23859135	3180	0	0.475025	0
	TCONS_00017168	Chr01:24193251-24213661	3668	0	0.510774	0
	TCONS_00017173	Chr01:24193251-24213661	1479	1.065	1.80394	0.590374
	TCONS_00017177	Chr01:24420751-24422923	580	0.236193	0.327609	0.72096
	TCONS_00017189	Chr01:24715176-24721238	450	0.355707	4.65944	0.0763411
	TCONS_00017225	Chr01:26285633-26290842	1867	0.000115527	0.236732	0.000488008
	TCONS_00017238	Chr01:26367155-26377198	784	0	1.12354	0
	TCONS_00017274	Chr01:27752916-27813085	1078	0	7.65013	0
	TCONS_00017275	Chr01:27752916-27813085	781	0	3.52036	0
	TCONS_00017286	Chr01:27951078-27958732	1035	0.951847	1.08148	0.880134
	TCONS_00017300	Chr01:28852327-28855596	522	0.33129	0	#DIV/0!
	TCONS_00017315	Chr01:29102934-29132468	1334	0	0.0766519	0
	TCONS_00017320	Chr01:29102934-29132468	598	0	0.118394	0
	TCONS_00017327	Chr01:29318669-29321520	1473	0	0.427745	0
	TCONS_00017338	Chr01:29820968-29823909	596	0	0.105999	0
	TCONS_00017358	Chr01:30091440-30095827	505	0.632369	0.525435	1.20352
	TCONS_00017375	Chr01:30493031-30498749	505	0	0.734689	0
	TCONS_00017378	Chr01:30578712-30582283	938	0.38203	0	#DIV/0!
	TCONS_00017381	Chr01:30578712-30582283	979	0.358202	7.08487	0.0505587
	TCONS_00017386	Chr01:30709419-30714718	1277	0	0.274558	0
	TCONS_00017404	Chr01:32204625-32209269	1836	0.34266	0.193058	1.77491
	TCONS_00017424	Chr01:32624821-32637219	877	0	0.124308	0
	TCONS_00017425	Chr01:32624821-32637219	1352	0.154825	1.67171	0.0926147
	TCONS_00017427	Chr01:32748398-32751445	947	0.573472	0.497066	1.15371
	TCONS_00017428	Chr01:32748398-32751445	736	0	5.58438	0
	TCONS_00017457	Chr01:33847381-33852107	1678	0.197968	5.63013	0.0351622
	TCONS_00017459	Chr01:33847381-33852107	744	0	0.386691	0
	TCONS_00017464	Chr01:34066099-34071572	772	0.74672	0	#DIV/0!
	TCONS_00017465	Chr01:34238124-34243537	1018	0	0.54515	0
	TCONS_00017477	Chr01:34624034-34632085	1653	0	0.375762	0
	TCONS_00017506	Chr01:35446900-35452415	698	2.64087	0	#DIV/0!
	TCONS_00017524	Chr01:36138098-36146778	2177	0	1.84084	0
	TCONS_00017562	Chr01:37165730-37209102	608	0.607193	7.0388	0.0862637
	TCONS_00017564	Chr01:37165730-37209102	2003	0.53426	2.20553	0.242237
	TCONS_00017586	Chr01:38469467-38473823	1518	0	1.12347	0
	TCONS_00017589	Chr01:38519462-38519877	283	0	2.90902	0
	TCONS_00017594	Chr01:38760194-38764655	605	0.573307	2.26295	0.253345
	TCONS_00017596	Chr01:38800444-38806201	791	0	0.0900662	0
	TCONS_00017604	Chr01:39355162-39362051	1822	0.180367	0.489193	0.368703
	TCONS_00017609	Chr01:39492516-39496779	2647	0.000322849	0.000139933	2.30717
	TCONS_00017621	Chr01:39686377-39695477	1050	0	0.194304	0
	TCONS_00017639	Chr01:40271856-40280907	735	0.281311	0.000333774	842.819
	TCONS_00017642	Chr01:40843474-40845906	1390	0.616364	3.78554	0.162821
	TCONS_00017680	Chr01:43076589-43079895	1365	0	1.92492	0
	TCONS_00017683	Chr01:43076589-43079895	550	0.00103715	13.6823	7.58023e-05
	TCONS_00017695	Chr01:43559700-43578051	1032	0.000134487	0	#DIV/0!
	TCONS_00017696	Chr01:43559700-43578051	1456	0.0707668	0	#DIV/0!
	TCONS_00017702	Chr01:43745471-43751692	1722	0	0.000193908	0
	TCONS_00017707	Chr01:44045697-44055197	1751	0	0.55492	0
	TCONS_00017737	Chr01:46049683-46054491	296	0	0.291319	0
	TCONS_00017750	Chr01:46895964-46924936	616	0	1.23019	0
	TCONS_00017757	Chr01:47009595-47013310	944	0	4.14133	0
	TCONS_00017773	Chr01:48306873-48315618	1679	0	0.575337	0
	TCONS_00017781	Chr01:48832776-48836209	1208	0	1.27513	0
	TCONS_00017802	Chr01:49390486-49394871	1171	0.259495	0.829619	0.312788
	TCONS_00017821	Chr01:50012502-50016110	1024	0.226657	0.290127	0.781234
	TCONS_00017826	Chr01:50147407-50153044	622	0.441844	0	#DIV/0!
	TCONS_00017831	Chr01:50219130-50233819	3161	0.16527	0	#DIV/0!
	TCONS_00018215	Chr01:25665619-25683314	306	5.47526	13.0151	0.420685
	TCONS_00018564	Chr01:690030-718833	707	2.11604	7.78046	0.271968
	TCONS_00018577	Chr01:939014-945614	890	1.36878	3.49545	0.391589
	TCONS_00018589	Chr01:1387330-1393732	2926	0	0.475909	0
	TCONS_00018594	Chr01:1835260-1838879	2819	0.866751	0.000232922	3721.21
	TCONS_00018596	Chr01:1842462-1845548	983	0	0.163908	0
	TCONS_00018604	Chr01:2300876-2311997	1292	0	0.46646	0
	TCONS_00018610	Chr01:2495960-2517023	1326	0	1.5716	0
	TCONS_00018615	Chr01:2835087-2921340	862	0	0.272604	0
	TCONS_00018619	Chr01:3224690-3228789	1019	2.32995	0.000348423	6687.13
	TCONS_00018654	Chr01:4567343-4569082	1162	2.1433	4.67496	0.458464
	TCONS_00018663	Chr01:5285113-5295708	2255	0	0.583722	0
	TCONS_00018695	Chr01:6721745-6730151	2509	0.000493138	0	#DIV/0!
	TCONS_00018697	Chr01:6895808-6899973	1709	0.0500648	2.14405	0.0233506
	TCONS_00018732	Chr01:8353956-8359563	2012	1.6543	1.93644	0.8543
	TCONS_00018739	Chr01:8601361-8616876	2360	0.102368	0.205957	0.497036
	TCONS_00018858	Chr01:14349674-14356884	2353	0.000575712	1.39296	0.000413301
	TCONS_00018860	Chr01:14602634-14616134	1922	1.1287	1.88967	0.5973
	TCONS_00018864	Chr01:14720492-14724258	458	1.10009	0	#DIV/0!
	TCONS_00018874	Chr01:15846221-15847471	787	0.548275	3.76175	0.14575
	TCONS_00018918	Chr01:20662692-20669122	995	0	0.706494	0
	TCONS_00018919	Chr01:20662692-20669122	2241	0.119213	0.203658	0.585359
	TCONS_00018927	Chr01:21159772-21169996	961	0.127239	0.47129	0.26998
	TCONS_00018938	Chr01:21996006-22003122	980	0.863637	0.605415	1.42652
	TCONS_00018949	Chr01:23063116-23070172	2012	0.240986	3.47658	0.069317
	TCONS_00018983	Chr01:24838293-24842440	1428	0.00013082	0.612462	0.000213597
	TCONS_00018984	Chr01:24838293-24842440	1276	0	0.631253	0
	TCONS_00018987	Chr01:24970354-24975036	1695	0.122051	0.134446	0.907807
	TCONS_00018991	Chr01:25094438-25096759	759	0.974062	12.153	0.0801499
	TCONS_00019009	Chr01:26285633-26290842	744	0.578246	0.953302	0.606572
	TCONS_00019014	Chr01:26307515-26324015	2019	0	0.151351	0
	TCONS_00019015	Chr01:26307515-26324015	2794	0	0.285582	0
	TCONS_00019064	Chr01:29550598-29554627	971	6.85265	0	#DIV/0!
	TCONS_00019072	Chr01:30296172-30298723	1139	0	0.794274	0
	TCONS_00019073	Chr01:30493031-30498749	1162	0	0.75784	0
	TCONS_00019120	Chr01:33951673-33957601	1110	0.0739069	2.75561	0.0268205
	TCONS_00019128	Chr01:34495684-34530101	338	0	1.12122	0
	TCONS_00019151	Chr01:35353370-35359602	1465	0.000222485	0	#DIV/0!
	TCONS_00019173	Chr01:36138098-36146778	1853	0	4.07766	0
	TCONS_00019174	Chr01:36138098-36146778	1800	0.746589	3.1549	0.236644
	TCONS_00019177	Chr01:36205808-36209713	1694	8.68272	0.000186874	46463
	TCONS_00019180	Chr01:36331897-36334750	1175	0.0183692	1.89281	0.00970472
	TCONS_00019186	Chr01:37003219-37009609	3198	0	0.00144237	0
	TCONS_00019204	Chr01:37428916-37448076	898	1.53709	4.09425	0.375427
	TCONS_00019212	Chr01:38179318-38187785	1885	0	0.242469	0
	TCONS_00019219	Chr01:38489129-38494974	1482	0.177493	0.912107	0.194597
	TCONS_00019221	Chr01:38536520-38543257	1423	0.258252	0	#DIV/0!
	TCONS_00019230	Chr01:39355162-39362051	2725	0.000422448	0.24365	0.00173383
	TCONS_00019231	Chr01:39576263-39583668	2851	23.1642	5.96044	3.88632
	TCONS_00019240	Chr01:40001052-40198793	1346	0.00631435	0	#DIV/0!
	TCONS_00019241	Chr01:40001052-40198793	591	3.0905	8.60499	0.359152
	TCONS_00019242	Chr01:40001052-40198793	583	3.10654	13.4543	0.230896
	TCONS_00019247	Chr01:41120136-41125189	1803	0	0.155846	0
	TCONS_00019263	Chr01:42121923-42128691	1335	0.000234069	0.617769	0.000378894
	TCONS_00019275	Chr01:42966864-42999882	1604	0	0.923338	0
	TCONS_00019313	Chr01:47406501-47416394	1336	0.129626	0	#DIV/0!
	TCONS_00019316	Chr01:48372431-48376756	1432	0	2.70074	0
	TCONS_00019323	Chr01:48849969-48877379	440	4.9223	10.2523	0.480117
	TCONS_00019340	Chr01:49073999-49077819	1789	0	0.136912	0
	TCONS_00019354	Chr01:49908170-49913076	565	0.0875147	0.690656	0.126712
	TCONS_00019364	Chr01:50243305-50246116	1163	1.0271	0.6977	1.47212
	TCONS_00019534	Chr01:6112224-6112989	370	8.25124	7.41852	1.11225
	TCONS_00019834	Chr01:19221366-19225775	410	0	0.00540654	0
	TCONS_00019974	Chr01:26887741-26888142	292	0	1.03267	0
	TCONS_00020462	Chr01:8297-12352	449	0.593906	1.24002	0.478949
	TCONS_00020470	Chr01:172363-185890	515	0.993994	13.0499	0.0761687
	TCONS_00020474	Chr01:245612-248035	1179	0	0.252889	0
	TCONS_00020484	Chr01:509429-511784	1017	0	0.000180219	0
	TCONS_00020491	Chr01:690030-718833	780	17.0907	42.4873	0.402254
	TCONS_00020513	Chr01:1239321-1241981	1872	0.253364	3.67599	0.068924
	TCONS_00020519	Chr01:1387330-1393732	2832	0	0.466846	0
	TCONS_00020523	Chr01:1725460-1730296	1519	0	0.000808135	0
	TCONS_00020527	Chr01:1835260-1838879	2873	0.00129485	0	#DIV/0!
	TCONS_00020561	Chr01:2656690-2661314	1603	0	0.000156045	0
	TCONS_00020570	Chr01:3107922-3112388	1867	0.000140588	0.394054	0.000356773
	TCONS_00020578	Chr01:3427236-3472347	1217	0.706382	0.266812	2.64749
	TCONS_00020581	Chr01:3504807-3513650	946	0	0.409863	0
	TCONS_00020585	Chr01:3591704-3595497	1586	0.131924	0.440971	0.299167
	TCONS_00020604	Chr01:4140191-4145651	994	0	0.343393	0
	TCONS_00020605	Chr01:4140191-4145651	2188	0	0.14037	0
	TCONS_00020607	Chr01:4166966-4171270	1104	0.771524	2.27782	0.338712
	TCONS_00020616	Chr01:4535463-4538368	874	0.186834	1.32432	0.141079
	TCONS_00020624	Chr01:4892702-4897138	897	0.312451	0.906053	0.344848
	TCONS_00020632	Chr01:5473668-5478892	3606	0.157709	0.000367917	428.654
	TCONS_00020641	Chr01:5828431-5834170	1259	0	0.201945	0
	TCONS_00020644	Chr01:5907032-5909698	964	0.258447	0	#DIV/0!
	TCONS_00020649	Chr01:5977270-5986900	775	0	2.35138	0
	TCONS_00020655	Chr01:6129707-6130662	673	0.155962	0.0314523	4.95868
	TCONS_00020663	Chr01:6351079-6360148	1800	0.169534	0	#DIV/0!
	TCONS_00020668	Chr01:6448092-6455229	2329	0	0.126855	0
	TCONS_00020674	Chr01:6620264-6622910	462	0	2.11554	0
	TCONS_00020681	Chr01:6719258-6721426	916	0.397919	2.14625	0.185402
	TCONS_00020684	Chr01:6721745-6730151	2022	0.170518	2.31158	0.0737669
	TCONS_00020694	Chr01:6970752-6974140	1302	0	0.00261204	0
	TCONS_00020695	Chr01:6986584-6987736	1062	0	0.186169	0
	TCONS_00020725	Chr01:8353956-8359563	2397	0	0.0125469	0
	TCONS_00020743	Chr01:8601361-8616876	1395	0	0.572738	0
	TCONS_00020749	Chr01:9006508-9016303	1883	0.000276857	0	#DIV/0!
	TCONS_00020753	Chr01:9297087-9298652	704	0	1.18996	0
	TCONS_00020756	Chr01:9307056-9314898	473	0	1.45088	0
	TCONS_00020778	Chr01:10035413-10054701	1173	0	0.646907	0
	TCONS_00020779	Chr01:10079758-10086985	1719	0.306613	1.15784	0.264815
	TCONS_00020785	Chr01:10238986-10246369	453	0.440906	2.24996	0.195962
	TCONS_00020791	Chr01:10428704-10436528	2498	0	0.559277	0
	TCONS_00020810	Chr01:10787141-10834876	2728	0	2.88968	0
	TCONS_00020811	Chr01:10787141-10834876	1288	0	0.397974	0
	TCONS_00020818	Chr01:11000862-11004290	1281	0	0.425595	0
	TCONS_00020830	Chr01:11290371-11293974	796	0.912652	0	#DIV/0!
	TCONS_00020840	Chr01:11866572-11876308	2726	0	0.699142	0
	TCONS_00020841	Chr01:11866572-11876308	1944	0	0.151915	0
	TCONS_00020864	Chr01:12330392-12332713	677	0	2.90481	0
	TCONS_00020868	Chr01:12557132-12563919	711	0	0.772446	0
	TCONS_00020870	Chr01:12664439-12668016	1266	0.76626	2.15	0.3564
	TCONS_00020871	Chr01:12664439-12668016	1392	0.47408	0	#DIV/0!
	TCONS_00020876	Chr01:13061784-13066618	2188	0	0.648166	0
	TCONS_00020884	Chr01:13642626-13654294	4382	0.68129	1.4749	0.461923
	TCONS_00020893	Chr01:14152669-14160968	2917	0	0.307771	0
	TCONS_00020910	Chr01:15193867-15196634	1002	5.71367	1.54214	3.70503
	TCONS_00020911	Chr01:15248282-15266293	1931	0	0.415599	0
	TCONS_00020915	Chr01:15318397-15330024	1673	0	1.17933	0
	TCONS_00020933	Chr01:16338960-16344584	1153	0.359386	0.33837	1.06211
	TCONS_00020936	Chr01:16648852-16649792	411	0	1.29116	0
	TCONS_00020938	Chr01:16648852-16649792	423	4.88062	1.3961	3.4959
	TCONS_00020946	Chr01:17137444-17142319	1318	0.069069	0.167301	0.412843
	TCONS_00020948	Chr01:17147789-17150278	1475	0.0741241	0.459954	0.161155
	TCONS_00020955	Chr01:17383771-17386578	2457	0	0.392281	0
	TCONS_00020974	Chr01:19208182-19209783	1183	0.00385965	0.000158104	24.4121
	TCONS_00020994	Chr01:20427709-20436982	1524	0.161223	0	#DIV/0!
	TCONS_00020995	Chr01:20427709-20436982	1848	0.00217383	0	#DIV/0!
	TCONS_00021001	Chr01:20779623-20793934	4181	0.254243	0	#DIV/0!
	TCONS_00021002	Chr01:20779623-20793934	4094	0.000130262	0.10698	0.00121763
	TCONS_00021018	Chr01:21655233-21661861	3419	0	0.464396	0
	TCONS_00021022	Chr01:21764346-21776213	1422	0.288064	0	#DIV/0!
	TCONS_00021026	Chr01:21996006-22003122	1369	0.950593	2.0577	0.461969
	TCONS_00021052	Chr01:23557098-23572729	622	0.0028444	0	#DIV/0!
	TCONS_00021062	Chr01:24359329-24364051	1024	0.228322	0.744829	0.306543
	TCONS_00021073	Chr01:24832529-24837689	1134	0	0.0455844	0
	TCONS_00021078	Chr01:25027859-25029692	1128	0	0.868994	0
	TCONS_00021098	Chr01:26285633-26290842	1756	0.0521733	1.05062	0.0496595
	TCONS_00021102	Chr01:26342500-26362609	1430	0	0.44884	0
	TCONS_00021105	Chr01:26466017-26474681	1997	0.19179	0.318025	0.603066
	TCONS_00021124	Chr01:27014947-27027968	2742	0	0.000105682	0
	TCONS_00021138	Chr01:27421991-27422837	376	0	1.07886	0
	TCONS_00021165	Chr01:29102934-29132468	1805	0	0.0865897	0
	TCONS_00021192	Chr01:30087731-30090894	2369	0	0.2655	0
	TCONS_00021238	Chr01:32483485-32488401	1414	0.416968	0.222161	1.87687
	TCONS_00021241	Chr01:32593925-32599600	2087	0.184036	1.15065	0.159941
	TCONS_00021246	Chr01:32882153-32889726	500	7.33115	5.66867	1.29328
	TCONS_00021249	Chr01:33300082-33301227	910	0	0.00013414	0
	TCONS_00021276	Chr01:34495684-34530101	241	1.61293	0	#DIV/0!
	TCONS_00021291	Chr01:34947733-34951965	2103	0.141223	0.425208	0.332127
	TCONS_00021299	Chr01:35342900-35344982	577	1.47418	6.57493	0.224212
	TCONS_00021301	Chr01:35446900-35452415	1401	1.97387	0.432316	4.5658
	TCONS_00021320	Chr01:36310401-36314311	1811	0.0858152	0	#DIV/0!
	TCONS_00021321	Chr01:36310401-36314311	1785	0.115488	0	#DIV/0!
	TCONS_00021324	Chr01:36331897-36334750	1650	0	0.000625411	0
	TCONS_00021328	Chr01:36573283-36579200	879	0	0.380337	0
	TCONS_00021332	Chr01:37003219-37009609	2946	0.364683	0.2371	1.5381
	TCONS_00021333	Chr01:37003219-37009609	2975	0.0458962	0.000518468	88.5227
	TCONS_00021346	Chr01:37165730-37209102	1434	0.413206	1.83205	0.225543
	TCONS_00021347	Chr01:37165730-37209102	1434	0	2.33844	0
	TCONS_00021349	Chr01:37263454-37264576	640	0	0.25306	0
	TCONS_00021372	Chr01:37875461-37880939	1150	0.419913	0	#DIV/0!
	TCONS_00021374	Chr01:37886737-37900392	232	0	132.852	0
	TCONS_00021378	Chr01:37943746-37947687	1495	0	0.564823	0
	TCONS_00021380	Chr01:37943746-37947687	764	0.939019	0.134863	6.96276
	TCONS_00021383	Chr01:38179318-38187785	2360	0.360379	0.696446	0.517454
	TCONS_00021385	Chr01:38355665-38361399	1618	0.634013	0.657646	0.964064
	TCONS_00021397	Chr01:38902909-38987812	867	0	1.92724	0
	TCONS_00021398	Chr01:38902909-38987812	750	0.37593	7.16207	0.052489
	TCONS_00021400	Chr01:38902909-38987812	270	6.67384	6.90785	0.966124
	TCONS_00021417	Chr01:39652240-39656179	571	0	1.13268	0
	TCONS_00021430	Chr01:39951234-39955670	3545	0.508979	0.902604	0.563901
	TCONS_00021432	Chr01:40001052-40198793	853	0.890777	3.31619	0.268615
	TCONS_00021433	Chr01:40001052-40198793	853	2.65046	5.78867	0.45787
	TCONS_00021434	Chr01:40001052-40198793	773	1.80859	3.76183	0.480774
	TCONS_00021437	Chr01:40001052-40198793	1257	0	0.712613	0
	TCONS_00021444	Chr01:40320243-40321521	755	0.313569	0	#DIV/0!
	TCONS_00021446	Chr01:40349659-40354779	1880	0.0117688	1.12288	0.0104809
	TCONS_00021458	Chr01:41164610-41186607	2763	0.0959263	0.49726	0.19291
	TCONS_00021461	Chr01:41257676-41261408	1753	0	0.154182	0
	TCONS_00021470	Chr01:41778308-41780659	1337	0.172181	1.22707	0.140319
	TCONS_00021481	Chr01:41971986-41990849	929	0	0.148566	0
	TCONS_00021487	Chr01:42347466-42356103	1428	0	0.104433	0
	TCONS_00021492	Chr01:42487739-42490331	975	0	0.000468825	0
	TCONS_00021496	Chr01:42608630-42616063	1794	0	0.86593	0
	TCONS_00021503	Chr01:42844441-42853094	1851	0	0.604725	0
	TCONS_00021517	Chr01:43814207-43860066	1557	0	0.0996125	0
	TCONS_00021560	Chr01:46122555-46127295	1152	0.262367	0.161177	1.62782
	TCONS_00021577	Chr01:46770164-46778768	482	0	1.80789	0
	TCONS_00021611	Chr01:49049746-49053761	2366	0	0.0547628	0
	TCONS_00021612	Chr01:49073999-49077819	238	2.46752	8.68507	0.284111
	TCONS_00021617	Chr01:49169517-49176510	1412	1.29389	1.38131	0.936712
	TCONS_00021624	Chr01:49390486-49394871	731	0.842659	3.34871	0.251637
	TCONS_00021627	Chr01:49784894-49791923	2059	0.129073	0.56023	0.230393
	TCONS_00021629	Chr01:49793592-49797576	989	0	0.0181725	0
	TCONS_00021691	Chr01:1588583-1596721	966	0.268682	0.36386	0.738421
	TCONS_00021760	Chr01:5509560-5512782	869	0	0.503293	0
	TCONS_00022005	Chr01:20466408-20493447	935	0.174432	0	#DIV/0!
	TCONS_00022074	Chr01:23793924-23833914	522	0.822158	48.6303	0.0169063
	TCONS_00022161	Chr01:28126157-28138692	561	0.260915	2.06687	0.126237
	TCONS_00022537	Chr01:118071-124535	1384	0	0.229662	0
	TCONS_00022539	Chr01:308122-317967	4347	0	0.463525	0
	TCONS_00022542	Chr01:339987-347238	641	1.60689	6.41306	0.250565
	TCONS_00022549	Chr01:509429-511784	1380	0	0.967747	0
	TCONS_00022550	Chr01:509429-511784	1102	4.31218	2.33201	1.84913
	TCONS_00022551	Chr01:513536-514509	332	9.27757	7.31998	1.26743
	TCONS_00022553	Chr01:646610-657179	1381	0	0.587829	0
	TCONS_00022554	Chr01:646610-657179	324	0	1.12204	0
	TCONS_00022559	Chr01:672969-677163	632	0.204006	0	#DIV/0!
	TCONS_00022582	Chr01:1835260-1838879	3246	0	2.70822	0
	TCONS_00022591	Chr01:2212516-2227905	3826	0	1.29995	0
	TCONS_00022597	Chr01:2463862-2466132	1972	0	0.748445	0
	TCONS_00022609	Chr01:2835087-2921340	317	0.67352	3.63616	0.185228
	TCONS_00022627	Chr01:2976321-2994358	209	0	27.3479	0
	TCONS_00022644	Chr01:3504807-3513650	1541	0	0.423827	0
	TCONS_00022648	Chr01:3591704-3595497	984	0	0.2537	0
	TCONS_00022657	Chr01:4230656-4236814	1599	0	0.63606	0
	TCONS_00022662	Chr01:4503193-4509101	418	0	0.992993	0
	TCONS_00022665	Chr01:4631674-4637290	919	0	0.419693	0
	TCONS_00022720	Chr01:5977270-5986900	930	0	0.104313	0
	TCONS_00022726	Chr01:6100613-6104661	571	0.273911	0.566668	0.483371
	TCONS_00022742	Chr01:6448092-6455229	2557	0	0.00134884	0
	TCONS_00022744	Chr01:6457590-6465192	1252	0	0.498257	0
	TCONS_00022748	Chr01:6721745-6730151	1584	0	0.274313	0
	TCONS_00022751	Chr01:6721745-6730151	1300	0	0.981171	0
	TCONS_00022752	Chr01:6747466-6751657	1610	0	0.321751	0
	TCONS_00022760	Chr01:7146273-7151251	1121	0.556742	0.715654	0.777949
	TCONS_00022761	Chr01:7146273-7151251	1885	0	0.0162714	0
	TCONS_00022764	Chr01:7169915-7174305	1279	0.167977	0	#DIV/0!
	TCONS_00022766	Chr01:7169915-7174305	1546	1.24557	1.45404	0.856627
	TCONS_00022783	Chr01:8217276-8223076	1084	0	1.20139	0
	TCONS_00022795	Chr01:8701787-8706330	2285	0.11112	0	#DIV/0!
	TCONS_00022799	Chr01:8957070-8964733	2414	0.481406	0	#DIV/0!
	TCONS_00022801	Chr01:9006508-9016303	2122	0.144436	0	#DIV/0!
	TCONS_00022811	Chr01:9750079-9753335	1589	0	0.151498	0
	TCONS_00022813	Chr01:10079758-10086985	1918	0	0.369301	0
	TCONS_00022817	Chr01:10238986-10246369	2200	0.430012	0	#DIV/0!
	TCONS_00022821	Chr01:10428704-10436528	2715	0.0741325	0	#DIV/0!
	TCONS_00022822	Chr01:10428704-10436528	1782	0.418809	0.729077	0.574437
	TCONS_00022840	Chr01:10888672-10893711	2076	0	0.291959	0
	TCONS_00022850	Chr01:11381371-11384562	987	3.87849	38.476	0.100803
	TCONS_00022861	Chr01:11866572-11876308	2646	0	0.253133	0
	TCONS_00022879	Chr01:12367579-12372393	1080	0.129409	1.16779	0.110815
	TCONS_00022896	Chr01:13281892-13287669	1109	1.42044	0.889597	1.59672
	TCONS_00022898	Chr01:13297762-13304180	1467	0.260256	0.900872	0.288893
	TCONS_00022990	Chr01:19681950-19692024	2202	0.474203	0.00425571	111.427
	TCONS_00022991	Chr01:19681950-19692024	1831	0.310825	0.596654	0.520947
	TCONS_00022992	Chr01:19727002-19738241	291	0	0.181409	0
	TCONS_00023003	Chr01:20779623-20793934	4056	0	0.11215	0
	TCONS_00023012	Chr01:21377204-21382990	2460	0.403221	0.818266	0.492775
	TCONS_00023014	Chr01:21377204-21382990	2304	0	0.0010264	0
	TCONS_00023017	Chr01:21655233-21661861	3314	0	1.35556	0
	TCONS_00023034	Chr01:23310159-23312134	691	0	1.67545	0
	TCONS_00023045	Chr01:23557098-23572729	887	1.79314	1.59873	1.1216
	TCONS_00023052	Chr01:24285795-24286983	938	0	0.261693	0
	TCONS_00023055	Chr01:24605868-24608518	747	0	2.95956	0
	TCONS_00023057	Chr01:24631320-24640544	1989	0.107526	0.818946	0.131298
	TCONS_00023058	Chr01:24631320-24640544	1211	0	2.31547	0
	TCONS_00023064	Chr01:24832529-24837689	1137	0	0.671657	0
	TCONS_00023066	Chr01:24838293-24842440	1440	0.670431	0	#DIV/0!
	TCONS_00023068	Chr01:24903187-24911540	1682	0	0.544512	0
	TCONS_00023069	Chr01:25027859-25029692	900	0.245581	8.84461	0.0277662
	TCONS_00023070	Chr01:25027859-25029692	945	1.31127	5.01134	0.261661
	TCONS_00023082	Chr01:26285633-26290842	1182	0.295812	0.903631	0.327359
	TCONS_00023084	Chr01:26293548-26299655	1050	0.236565	0	#DIV/0!
	TCONS_00023089	Chr01:26307515-26324015	2482	0.385826	1.35108	0.285569
	TCONS_00023095	Chr01:26466017-26474681	1618	0.00136843	0	#DIV/0!
	TCONS_00023100	Chr01:26525866-26532309	1319	0.0504982	0	#DIV/0!
	TCONS_00023110	Chr01:27078855-27079560	210	2.43227	40.4673	0.0601046
	TCONS_00023112	Chr01:27089233-27097843	1023	0.0772518	0.887364	0.0870576
	TCONS_00023115	Chr01:27146644-27161837	2243	0	0.318795	0
	TCONS_00023117	Chr01:27146644-27161837	859	0.233922	0	#DIV/0!
	TCONS_00023127	Chr01:27417646-27421864	874	0	0.513656	0
	TCONS_00023133	Chr01:27752916-27813085	1181	0	45.4878	0
	TCONS_00023134	Chr01:27752916-27813085	961	0	3.5211	0
	TCONS_00023143	Chr01:27925873-27930773	1532	0.674983	0	#DIV/0!
	TCONS_00023153	Chr01:28802837-28805179	968	0.73114	0.331963	2.20247
	TCONS_00023189	Chr01:30397899-30401937	290	0	4.84865	0
	TCONS_00023191	Chr01:30493031-30498749	1246	0	1.57117	0
	TCONS_00023194	Chr01:30652187-30699494	421	0.816942	2.03443	0.401558
	TCONS_00023262	Chr01:35446900-35452415	2755	0	0.210735	0
	TCONS_00023265	Chr01:35860300-35863632	800	0.0851899	3.55079	0.0239918
	TCONS_00023271	Chr01:36138098-36146778	2276	0	0.0112256	0
	TCONS_00023276	Chr01:36310401-36314311	1875	0.361884	0.80804	0.447854
	TCONS_00023282	Chr01:36381082-36386673	1827	0.328502	0.795867	0.41276
	TCONS_00023284	Chr01:36837586-36841256	1803	0.224725	0	#DIV/0!
	TCONS_00023286	Chr01:37165730-37209102	508	0.000971545	4.76866	0.000203735
	TCONS_00023287	Chr01:37165730-37209102	606	0.333823	7.47247	0.0446737
	TCONS_00023295	Chr01:37460714-37475013	2862	0.546516	16.8734	0.0323892
	TCONS_00023306	Chr01:37943746-37947687	705	0.598331	0	#DIV/0!
	TCONS_00023307	Chr01:37943746-37947687	615	0.000298314	0.514918	0.000579343
	TCONS_00023310	Chr01:38370297-38376251	2328	0.789045	0	#DIV/0!
	TCONS_00023312	Chr01:38438396-38444987	2033	1.41244	0.396746	3.56006
	TCONS_00023342	Chr01:39355162-39362051	619	0.574801	0.482129	1.19221
	TCONS_00023348	Chr01:39652240-39656179	826	0.385485	0	#DIV/0!
	TCONS_00023356	Chr01:40001052-40198793	1005	0.590515	2.79612	0.211191
	TCONS_00023359	Chr01:40001052-40198793	335	7.72754	30.0668	0.257012
	TCONS_00023360	Chr01:40001052-40198793	335	0	12.2896	0
	TCONS_00023361	Chr01:40001052-40198793	1465	2.75815	3.55074	0.776782
	TCONS_00023362	Chr01:40001052-40198793	1270	0.423782	0	#DIV/0!
	TCONS_00023363	Chr01:40001052-40198793	934	3.3314	20.1913	0.164992
	TCONS_00023364	Chr01:40001052-40198793	896	4.44606	7.98235	0.556986
	TCONS_00023368	Chr01:40271856-40280907	418	1.64474	1.83399	0.89681
	TCONS_00023372	Chr01:40349659-40354779	1070	0	0.558001	0
	TCONS_00023374	Chr01:41145503-41150974	975	0	0.546694	0
	TCONS_00023378	Chr01:41257676-41261408	1065	0	0.575052	0
	TCONS_00023379	Chr01:41257676-41261408	671	0	0.614017	0
	TCONS_00023381	Chr01:41340930-41349282	1773	0	0.423124	0
	TCONS_00023391	Chr01:41971986-41990849	420	0	4.55137	0
	TCONS_00023396	Chr01:42347466-42356103	1270	0.0972503	0	#DIV/0!
	TCONS_00023404	Chr01:42527314-42531360	466	0	1.21943	0
	TCONS_00023406	Chr01:42617004-42666699	1270	0.617757	0	#DIV/0!
	TCONS_00023413	Chr01:42617004-42666699	582	0	0.842906	0
	TCONS_00023417	Chr01:42966864-42999882	2082	0.263846	0.645104	0.408998
	TCONS_00023430	Chr01:43745471-43751692	1651	0	0.224349	0
	TCONS_00023439	Chr01:44095737-44101963	649	0	0.684521	0
	TCONS_00023445	Chr01:44390829-44397404	1830	0	0.356254	0
	TCONS_00023456	Chr01:46049683-46054491	808	0	0.142655	0
	TCONS_00023457	Chr01:46147936-46194885	1586	0	0.535198	0
	TCONS_00023462	Chr01:46691780-46696446	813	0.000482086	0	#DIV/0!
	TCONS_00023483	Chr01:48337425-48340613	1597	0.616632	5.96973	0.103293
	TCONS_00023485	Chr01:48525731-48527394	1129	0	5.97918	0
	TCONS_00023488	Chr01:48800767-48803647	888	0	0.337736	0
	TCONS_00023503	Chr01:49073999-49077819	1646	0.585478	1.75488	0.333629
	TCONS_00023521	Chr01:49888317-49893089	686	0.116267	0.0322471	3.6055
	TCONS_00023522	Chr01:49899077-49906033	2826	0.478911	0.0510532	9.38063
	TCONS_00023524	Chr01:49940929-49944149	743	0	0.240853	0
	TCONS_00023535	Chr01:50042381-50046583	1187	0.367025	0.93542	0.392364
	TCONS_00023536	Chr01:50050320-50057460	1756	0	0.340605	0
	TCONS_00023540	Chr01:50257599-50260646	833	0	1.46451	0
	TCONS_00023545	Chr01:50403612-50409335	2981	0.178173	0	#DIV/0!
	TCONS_00023549	Chr01:50482973-50488524	1296	0	0.676711	0
	TCONS_00023550	Chr01:50482973-50488524	963	0.130655	0.027438	4.76183
	TCONS_00023633	Chr01:5345106-5353507	816	1.15584	1.01212	1.142
	TCONS_00024105	Chr01:308122-317967	2738	2.12092	0	#DIV/0!
	TCONS_00024111	Chr01:568518-581571	1457	1.42293	0.415739	3.42265
	TCONS_00024113	Chr01:568518-581571	855	5.9735	2.37769	2.51231
	TCONS_00024119	Chr01:764274-800644	315	4.89376	2.43518	2.00961
	TCONS_00024120	Chr01:764274-800644	1165	0.777495	0.739376	1.05156
	TCONS_00024121	Chr01:764274-800644	953	0.726156	0	#DIV/0!
	TCONS_00024133	Chr01:1090614-1098030	999	2.45259	6.22683	0.393875
	TCONS_00024135	Chr01:1387330-1393732	878	1.01398	0.999872	1.01411
	TCONS_00024136	Chr01:1387330-1393732	819	1.15179	0	#DIV/0!
	TCONS_00024140	Chr01:1818263-1823310	542	6.13191	3.48624	1.75889
	TCONS_00024142	Chr01:1915790-1921485	1537	1.94502	0.569696	3.41414
	TCONS_00024163	Chr01:3886095-3891240	1683	0.893943	0.00239561	373.159
	TCONS_00024177	Chr01:4383997-4392296	3483	2.6189	1.04477	2.50668
	TCONS_00024178	Chr01:4383997-4392296	1754	3.85312	1.62742	2.36762
	TCONS_00024182	Chr01:5249226-5254367	850	1.53091	0	#DIV/0!
	TCONS_00024184	Chr01:5249226-5254367	778	1.51694	0.592419	2.56059
	TCONS_00024185	Chr01:5249226-5254367	1053	1.37353	2.24564	0.611643
	TCONS_00024186	Chr01:5249226-5254367	833	1.35833	0	#DIV/0!
	TCONS_00024187	Chr01:5285113-5295708	1171	1.86665	0.534992	3.48912
	TCONS_00024194	Chr01:5727717-5732294	1374	3.8621	0	#DIV/0!
	TCONS_00024200	Chr01:5769492-5774329	1228	0.000801962	0.763794	0.00104997
	TCONS_00024201	Chr01:5769492-5774329	1259	1.73377	0	#DIV/0!
	TCONS_00024226	Chr01:6970752-6974140	924	3.43369	0.415865	8.25674
	TCONS_00024227	Chr01:6975182-6978512	757	1.38465	1.8903	0.732503
	TCONS_00024228	Chr01:6994415-6999057	1050	0.700466	0	#DIV/0!
	TCONS_00024234	Chr01:7120338-7122675	1281	3.05227	0	#DIV/0!
	TCONS_00024246	Chr01:8701787-8706330	1716	0.824286	0.245032	3.36399
	TCONS_00024247	Chr01:8701787-8706330	2029	1.03061	0.866671	1.18916
	TCONS_00024257	Chr01:9524233-9525972	989	4.20389	0	#DIV/0!
	TCONS_00024266	Chr01:10440743-10445074	1628	1.10559	0	#DIV/0!
	TCONS_00024270	Chr01:10770183-10773136	881	1.00844	1.58121	0.637765
	TCONS_00024290	Chr01:11898336-11904628	353	4.95021	0	#DIV/0!
	TCONS_00024291	Chr01:12100191-12110308	565	2.44177	3.17063	0.770121
	TCONS_00024299	Chr01:13230680-13238064	1595	1.03065	1.28763	0.800424
	TCONS_00024300	Chr01:13281892-13287669	702	3.60419	0	#DIV/0!
	TCONS_00024301	Chr01:13297762-13304180	1652	0.743194	0.0927352	8.01415
	TCONS_00024308	Chr01:13642626-13654294	2273	0.722986	0.793045	0.911658
	TCONS_00024309	Chr01:13642626-13654294	3522	1.00912	0.627727	1.60758
	TCONS_00024311	Chr01:13900662-13908729	523	3.26129	0.98764	3.3021
	TCONS_00024314	Chr01:13900662-13908729	893	2.99967	1.42048	2.11173
	TCONS_00024317	Chr01:14044514-14050628	1047	0	0.486124	0
	TCONS_00024318	Chr01:14044514-14050628	908	1.35046	1.87986	0.718383
	TCONS_00024321	Chr01:14602634-14616134	2502	1.45887	2.03209	0.717916
	TCONS_00024323	Chr01:14660219-14666696	892	0	0.312184	0
	TCONS_00024327	Chr01:15318397-15330024	1109	0.64618	0	#DIV/0!
	TCONS_00024331	Chr01:15447709-15458903	1913	1.25352	2.63998	0.474822
	TCONS_00024339	Chr01:16103899-16108963	2106	0.797261	0.000227469	3504.92
	TCONS_00024340	Chr01:16623152-16627689	772	1.19365	0.540836	2.20705
	TCONS_00024341	Chr01:16648852-16649792	348	5.29744	0	#DIV/0!
	TCONS_00024342	Chr01:16696687-16705002	672	0.950973	0	#DIV/0!
	TCONS_00024350	Chr01:18610253-18613970	852	1.9211	0.578205	3.32252
	TCONS_00024353	Chr01:18984443-18995748	1694	0.581946	0	#DIV/0!
	TCONS_00024354	Chr01:18984443-18995748	1075	0.613765	0	#DIV/0!
	TCONS_00024361	Chr01:19570203-19579987	551	1.77831	0.673885	2.63889
	TCONS_00024363	Chr01:19570203-19579987	832	2.92494	0	#DIV/0!
	TCONS_00024377	Chr01:20662692-20669122	1492	0.715785	0	#DIV/0!
	TCONS_00024380	Chr01:20779623-20793934	1625	0.472041	0	#DIV/0!
	TCONS_00024382	Chr01:21113562-21118490	2205	2.5673	0.767498	3.34503
	TCONS_00024386	Chr01:21862538-21868921	336	6.13886	6.43585	0.953854
	TCONS_00024391	Chr01:23047902-23054714	676	1.24186	0.913159	1.35996
	TCONS_00024396	Chr01:23063116-23070172	1349	4.83403	0.145141	33.3058
	TCONS_00024406	Chr01:24229935-24236326	2047	0.650647	2.09089	0.311182
	TCONS_00024409	Chr01:24359329-24364051	1005	0.815749	0	#DIV/0!
	TCONS_00024413	Chr01:24631320-24640544	1594	0.0276043	0	#DIV/0!
	TCONS_00024414	Chr01:24631320-24640544	2222	0.618086	0.315594	1.95848
	TCONS_00024423	Chr01:25352876-25354962	779	2.27262	0.00013685	16606.6
	TCONS_00024430	Chr01:26307515-26324015	2407	0.46632	0.556008	0.838693
	TCONS_00024431	Chr01:26307515-26324015	3042	0.922851	0.680694	1.35575
	TCONS_00024432	Chr01:26307515-26324015	1926	1.11469	0.455756	2.4458
	TCONS_00024451	Chr01:27679957-27687402	1689	0.549649	0	#DIV/0!
	TCONS_00024452	Chr01:27679957-27687402	1729	0.277583	0	#DIV/0!
	TCONS_00024458	Chr01:27951078-27958732	592	3.97535	3.26014	1.21938
	TCONS_00024464	Chr01:28081926-28105539	1456	1.34842	0.486944	2.76915
	TCONS_00024467	Chr01:28081926-28105539	847	5.92202	6.2143	0.952967
	TCONS_00024481	Chr01:30652187-30699494	1186	69.8276	0.387827	180.048
	TCONS_00024482	Chr01:30652187-30699494	1186	39.4396	0.0817079	482.69
	TCONS_00024485	Chr01:30709419-30714718	1094	2.16725	2.96871	0.730031
	TCONS_00024493	Chr01:32112064-32113009	221	40.7947	18.5653	2.19736
	TCONS_00024494	Chr01:32253977-32260263	2916	1.29054	0.718276	1.79672
	TCONS_00024508	Chr01:32882153-32889726	636	2.56477	7.34659	0.34911
	TCONS_00024510	Chr01:33107946-33111647	442	4.95595	2.2752	2.17825
	TCONS_00024512	Chr01:33369505-33372586	845	2.09114	2.23664	0.934947
	TCONS_00024513	Chr01:33744020-33751699	859	2.91967	0.569263	5.12886
	TCONS_00024518	Chr01:34066099-34071572	509	1.59895	2.39777	0.666849
	TCONS_00024520	Chr01:34545203-34547953	982	1.71279	0	#DIV/0!
	TCONS_00024526	Chr01:34846245-34854739	2691	1.14183	0.000935898	1220.04
	TCONS_00024528	Chr01:34921842-34928040	760	13.5058	2.02792	6.65993
	TCONS_00024535	Chr01:35024913-35045440	951	0.910119	0	#DIV/0!
	TCONS_00024538	Chr01:35446900-35452415	2644	4.65031	0.943129	4.93073
	TCONS_00024539	Chr01:35446900-35452415	2898	4.98206	2.03894	2.44346
	TCONS_00024544	Chr01:35898702-35909673	1773	0.569497	0	#DIV/0!
	TCONS_00024546	Chr01:35980478-35987415	892	0.575326	3.39287	0.169569
	TCONS_00024567	Chr01:37026369-37045416	1403	1.79796	0.72607	2.47629
	TCONS_00024569	Chr01:37165730-37209102	462	2.6618	14.295	0.186205
	TCONS_00024570	Chr01:37165730-37209102	1502	0.819619	0.723226	1.13328
	TCONS_00024577	Chr01:37943746-37947687	624	2.66351	0	#DIV/0!
	TCONS_00024579	Chr01:37943746-37947687	1188	1.58255	0.463701	3.41287
	TCONS_00024586	Chr01:38438396-38444987	693	11.3708	11.41	0.996564
	TCONS_00024587	Chr01:38438396-38444987	821	10.3983	2.19712	4.7327
	TCONS_00024588	Chr01:38800444-38806201	593	2.7241	0	#DIV/0!
	TCONS_00024595	Chr01:39576263-39583668	3285	7.8003	1.32566	5.88409
	TCONS_00024597	Chr01:39842459-39914184	1221	1.33376	0	#DIV/0!
	TCONS_00024603	Chr01:40001052-40198793	872	3.22009	1.66131	1.93828
	TCONS_00024604	Chr01:40001052-40198793	1285	3.76595	1.66036	2.26815
	TCONS_00024605	Chr01:40271856-40280907	1256	1.48481	0.181478	8.18176
	TCONS_00024611	Chr01:41328501-41335664	1055	2.09055	0	#DIV/0!
	TCONS_00024620	Chr01:42917802-42921690	1217	2.73384	3.00887	0.908594
	TCONS_00024630	Chr01:44390829-44397404	1616	1.13259	0.0924624	12.2492
	TCONS_00024648	Chr01:48849969-48877379	912	2.58338	4.95533	0.521334
	TCONS_00024651	Chr01:49019143-49047179	1427	1.45664	0.278908	5.22265
	TCONS_00024661	Chr01:49357106-49365845	1570	1.60105	0.334337	4.78873
	TCONS_00024668	Chr01:50219130-50233819	1763	0.74587	0.687777	1.08446
	TCONS_00024669	Chr01:50219130-50233819	1724	0.294098	0.0972361	3.02458
	TCONS_00024674	Chr01:50288666-50297275	836	2.05871	0	#DIV/0!
	TCONS_00024675	Chr01:50288666-50297275	993	0.855496	0.186338	4.5911
	TCONS_00025160	Chr01:29377718-29380360	393	0.628894	2.52062	0.2495
	TCONS_00025456	Chr01:308122-317967	4131	0	1.51557	0
	TCONS_00025459	Chr01:568518-581571	3072	0.000152478	0	#DIV/0!
	TCONS_00025464	Chr01:646610-657179	729	0	0.320501	0
	TCONS_00025472	Chr01:764274-800644	1704	0.668296	0	#DIV/0!
	TCONS_00025492	Chr01:1755642-1760985	947	0	0.422362	0
	TCONS_00025509	Chr01:2457486-2461167	370	3.72174	0	#DIV/0!
	TCONS_00025541	Chr01:3591704-3595497	389	0	0.7963	0
	TCONS_00025559	Chr01:4140191-4145651	508	0	0.57667	0
	TCONS_00025567	Chr01:4631674-4637290	1728	0	0.000108711	0
	TCONS_00025577	Chr01:5586406-5591589	1062	0	0.650364	0
	TCONS_00025581	Chr01:5821586-5827533	370	0	1.38338	0
	TCONS_00025597	Chr01:6457590-6465192	1120	0	1.73582	0
	TCONS_00025604	Chr01:6721745-6730151	2049	0	0.256591	0
	TCONS_00025606	Chr01:6864784-6871577	1249	0.0519787	0	#DIV/0!
	TCONS_00025607	Chr01:6895808-6899973	1710	0.0107643	0	#DIV/0!
	TCONS_00025622	Chr01:7339509-7341324	849	0.250627	0.5204	0.481605
	TCONS_00025638	Chr01:7961481-7964370	1310	0.143919	1.88442	0.0763731
	TCONS_00025644	Chr01:8217276-8223076	1464	0.539229	0	#DIV/0!
	TCONS_00025656	Chr01:8701787-8706330	2187	0	0.420031	0
	TCONS_00025657	Chr01:8701787-8706330	2070	0	0.00942997	0
	TCONS_00025672	Chr01:9580158-9584913	1199	0	0.138557	0
	TCONS_00025677	Chr01:9987890-10002824	4231	0	0.186797	0
	TCONS_00025700	Chr01:10787141-10834876	794	0	0.692958	0
	TCONS_00025728	Chr01:11979561-11982513	592	0	2.06372	0
	TCONS_00025739	Chr01:12503283-12509608	3174	0	0.24042	0
	TCONS_00025747	Chr01:13524987-13529480	1602	0.0691483	0	#DIV/0!
	TCONS_00025755	Chr01:14143926-14145990	515	0.928254	5.1755	0.179355
	TCONS_00025765	Chr01:14787050-14791240	1904	0	0.431251	0
	TCONS_00025770	Chr01:15318397-15330024	2723	0	0.000378754	0
	TCONS_00025776	Chr01:15542197-15545350	1419	0	0.332659	0
	TCONS_00025782	Chr01:15773199-15776857	849	0	0.00010171	0
	TCONS_00025808	Chr01:17702195-17713442	355	0	0.453387	0
	TCONS_00025820	Chr01:20354132-20367867	1689	0	0.121978	0
	TCONS_00025878	Chr01:24832529-24837689	742	0.545727	0.0979736	5.57014
	TCONS_00025881	Chr01:24838293-24842440	1467	0	0.963487	0
	TCONS_00025883	Chr01:24844081-24849117	924	0	0.00878617	0
	TCONS_00025888	Chr01:24903187-24911540	1528	0	1.75686	0
	TCONS_00025907	Chr01:26004454-26007677	804	0.0299026	0	#DIV/0!
	TCONS_00025914	Chr01:26307515-26324015	2932	0	0.485124	0
	TCONS_00025921	Chr01:26367155-26377198	1400	0	0.0913601	0
	TCONS_00025924	Chr01:26466017-26474681	948	0	0.136013	0
	TCONS_00025939	Chr01:27288711-27292883	427	0.0320884	0.595311	0.0539019
	TCONS_00025942	Chr01:27537169-27544775	914	0.0613753	0.0732477	0.837914
	TCONS_00025958	Chr01:28647637-28650954	687	0.241172	0	#DIV/0!
	TCONS_00025959	Chr01:28727416-28731270	2356	0	1.12926	0
	TCONS_00025967	Chr01:29102934-29132468	578	0.287405	0.467097	0.6153
	TCONS_00025994	Chr01:30966651-30969292	964	0	0.302574	0
	TCONS_00026020	Chr01:32624821-32637219	1353	0	0.729923	0
	TCONS_00026025	Chr01:32924845-32927058	911	0	0.197197	0
	TCONS_00026054	Chr01:34846245-34854739	2849	0	0.636099	0
	TCONS_00026060	Chr01:35166650-35170370	452	0	1.754	0
	TCONS_00026103	Chr01:37943746-37947687	498	0.638663	0	#DIV/0!
	TCONS_00026131	Chr01:40349659-40354779	1062	0	0.000159083	0
	TCONS_00026152	Chr01:42347466-42356103	1532	0.471532	0	#DIV/0!
	TCONS_00026215	Chr01:46704736-46707732	506	0.602716	1.46508	0.411388
	TCONS_00026240	Chr01:49081451-49084692	1003	0.394119	5.25283	0.0750298
	TCONS_00026241	Chr01:49098156-49102288	544	0.000206156	2.71769	7.58571e-05
	TCONS_00026244	Chr01:49357106-49365845	1630	1.49083	3.89342	0.38291
	TCONS_00026255	Chr01:49908170-49913076	949	0.247051	1.80435	0.13692
	TCONS_00026277	Chr01:50482973-50488524	754	0	0.140572	0
	TCONS_00026355	Chr01:4817338-4819750	321	0	0.364323	0
	TCONS_00026935	Chr01:118071-124535	2316	0.147468	0	#DIV/0!
	TCONS_00026965	Chr01:646610-657179	556	0	0.722751	0
	TCONS_00026983	Chr01:1239321-1241981	1031	0	0.000530816	0
	TCONS_00026989	Chr01:1387330-1393732	2224	0	0.45879	0
	TCONS_00027034	Chr01:3733006-3736871	1230	0.0947353	0	#DIV/0!
	TCONS_00027038	Chr01:3896582-3902052	866	0.0849654	0	#DIV/0!
	TCONS_00027044	Chr01:4100759-4104819	602	1.1799	1.23482	0.955524
	TCONS_00027058	Chr01:5304394-5307189	610	0.193949	0	#DIV/0!
	TCONS_00027066	Chr01:5821586-5827533	1330	0.469908	0.0222633	21.1068
	TCONS_00027102	Chr01:7062527-7065982	556	0	0.348314	0
	TCONS_00027105	Chr01:7146273-7151251	2308	0	0.35617	0
	TCONS_00027121	Chr01:7501631-7504598	958	0.716225	0	#DIV/0!
	TCONS_00027126	Chr01:7736561-7745524	1181	0.257909	1.11576	0.231151
	TCONS_00027141	Chr01:8927895-8931726	666	0	0.314579	0
	TCONS_00027154	Chr01:9376027-9386443	1872	0.118254	0	#DIV/0!
	TCONS_00027165	Chr01:10035413-10054701	2127	0.0187053	3.02906	0.00617528
	TCONS_00027170	Chr01:10414245-10418093	986	0	0.900552	0
	TCONS_00027175	Chr01:10670782-10674359	860	0.679751	4.22947	0.160718
	TCONS_00027176	Chr01:10770183-10773136	1370	0.00011878	0	#DIV/0!
	TCONS_00027231	Chr01:13230680-13238064	2245	1.52657	11.2196	0.136063
	TCONS_00027234	Chr01:13642626-13654294	1338	0.541129	0.171265	3.1596
	TCONS_00027238	Chr01:13984786-13988207	602	0	0.433925	0
	TCONS_00027259	Chr01:15958669-15963352	1532	0	1.01992	0
	TCONS_00027267	Chr01:16696687-16705002	804	0	0.432302	0
	TCONS_00027283	Chr01:18984443-18995748	1870	0.0930129	0.382829	0.242962
	TCONS_00027293	Chr01:20427709-20436982	696	0	0.492886	0
	TCONS_00027298	Chr01:20779623-20793934	896	0.0682427	0.0361078	1.88997
	TCONS_00027327	Chr01:23012081-23016333	272	0	2.49772	0
	TCONS_00027340	Chr01:24193251-24213661	761	0	1.05449	0
	TCONS_00027368	Chr01:26342500-26362609	1186	0.107507	0.00233603	46.0212
	TCONS_00027405	Chr01:29102934-29132468	667	0.381746	0.0341306	11.1849
	TCONS_00027451	Chr01:32044768-32052111	691	2.28687	0	#DIV/0!
	TCONS_00027467	Chr01:32483485-32488401	421	0	0.178525	0
	TCONS_00027474	Chr01:32748398-32751445	581	1.8172	0	#DIV/0!
	TCONS_00027509	Chr01:35024913-35045440	1579	0.133907	0.725032	0.184691
	TCONS_00027513	Chr01:35274856-35276789	1227	0.211501	0.00105956	199.612
	TCONS_00027523	Chr01:35898702-35909673	1657	0	0.402501	0
	TCONS_00027524	Chr01:35898702-35909673	2935	0.40196	0	#DIV/0!
	TCONS_00027525	Chr01:35980478-35987415	1961	0	1.19258	0
	TCONS_00027551	Chr01:37603349-37603811	431	0	1.5553	0
	TCONS_00027571	Chr01:39251147-39256404	1143	0.000872044	0	#DIV/0!
	TCONS_00027585	Chr01:40001052-40198793	383	0	1.2363	0
	TCONS_00027599	Chr01:42015546-42016590	777	0	1.56068	0
	TCONS_00027619	Chr01:43425226-43428890	1204	0	0.566831	0
	TCONS_00027625	Chr01:43814207-43860066	1637	0	0.37125	0
	TCONS_00027629	Chr01:44045697-44055197	1882	0	0.527574	0
	TCONS_00027633	Chr01:44352522-44355965	433	0.0314815	0.000198124	158.898
	TCONS_00028163	Chr01:245612-248035	767	0.144147	0	#DIV/0!
	TCONS_00028169	Chr01:405875-409135	530	0	0.301096	0
	TCONS_00028185	Chr01:1387330-1393732	1501	0	0.173056	0
	TCONS_00028223	Chr01:3504807-3513650	1767	0	0.0872941	0
	TCONS_00028261	Chr01:6351079-6360148	1121	0	0.15323	0
	TCONS_00028267	Chr01:6747466-6751657	1551	0	0.246427	0
	TCONS_00028268	Chr01:6864784-6871577	902	0.321738	0	#DIV/0!
	TCONS_00028269	Chr01:6895808-6899973	941	0.0712028	0	#DIV/0!
	TCONS_00028270	Chr01:6975182-6978512	953	0	1.42041	0
	TCONS_00028276	Chr01:7192427-7196907	1267	0.0726801	0	#DIV/0!
	TCONS_00028280	Chr01:7355666-7363737	527	0	5.28725	0
	TCONS_00028292	Chr01:8217276-8223076	1422	0	0.00480491	0
	TCONS_00028293	Chr01:8217276-8223076	1719	0.176714	0.540391	0.327011
	TCONS_00028294	Chr01:8217276-8223076	1566	0	0.0253504	0
	TCONS_00028299	Chr01:8601361-8616876	2200	0	0.267787	0
	TCONS_00028320	Chr01:10238986-10246369	2226	0	0.0130695	0
	TCONS_00028361	Chr01:13642626-13654294	3801	0	1.28732	0
	TCONS_00028366	Chr01:13900662-13908729	714	1.4992	1.09228	1.37254
	TCONS_00028368	Chr01:13935156-13940543	1782	0	0.559988	0
	TCONS_00028383	Chr01:15136471-15142696	1380	0.345642	1.71715	0.201288
	TCONS_00028384	Chr01:15318397-15330024	2287	0	0.199399	0
	TCONS_00028401	Chr01:18691531-18698276	775	0.56574	0	#DIV/0!
	TCONS_00028445	Chr01:24613342-24617127	987	0.00277944	0.928462	0.0029936
	TCONS_00028449	Chr01:24903187-24911540	780	0	0.00362672	0
	TCONS_00028450	Chr01:25149722-25152389	993	0.360901	1.20495	0.299515
	TCONS_00028464	Chr01:25927106-25932430	1674	1.5519	8.88261	0.174712
	TCONS_00028477	Chr01:27014947-27027968	4275	0	0.261904	0
	TCONS_00028478	Chr01:27014947-27027968	4320	0.125147	0.32823	0.381278
	TCONS_00028498	Chr01:28939251-28985529	1284	0.194624	0	#DIV/0!
	TCONS_00028506	Chr01:29339260-29344566	2007	0	0.236018	0
	TCONS_00028511	Chr01:29619687-29707238	404	1.02447	0	#DIV/0!
	TCONS_00028520	Chr01:30709419-30714718	1111	0.00023484	0.00177635	0.132204
	TCONS_00028562	Chr01:36381082-36386673	948	0.272051	0.580081	0.468988
	TCONS_00028591	Chr01:39920086-39941129	597	0.169586	0	#DIV/0!
	TCONS_00028597	Chr01:40762279-40793645	697	0	0.454838	0
	TCONS_00028604	Chr01:41257676-41261408	641	0	0.00045429	0
	TCONS_00028622	Chr01:42966864-42999882	1808	0	0.0106002	0
	TCONS_00028638	Chr01:44240507-44248271	1620	0	0.692536	0
	TCONS_00028652	Chr01:46780848-46783201	540	0.000772321	0	#DIV/0!
	TCONS_00028656	Chr01:47406501-47416394	1355	0	0.103288	0
	TCONS_00028671	Chr01:49019143-49047179	701	0.0240268	0	#DIV/0!
	TCONS_00028677	Chr01:49195055-49200838	2115	0	0.326524	0
	TCONS_00028679	Chr01:49489404-49493056	1408	0	0.304154	0
	TCONS_00028680	Chr01:49489404-49493056	832	0	0.987863	0
	TCONS_00028699	Chr01:125642-126524	283	9.04039	15.3081	0.590563
	TCONS_00029434	Chr01:19221366-19225775	586	1.37835	3.53495	0.389921
	TCONS_00029545	Chr01:23793924-23833914	303	1.78425	502.997	0.00354724
	TCONS_00029865	Chr01:31537411-31540859	807	0.27212	2.67242	0.101825
	TCONS_00030531	Chr01:118071-124535	1043	0	0.597918	0
	TCONS_00030532	Chr01:118071-124535	525	0.618121	2.08567	0.296366
	TCONS_00030545	Chr01:397597-402500	1743	0	0.66625	0
	TCONS_00030550	Chr01:509429-511784	860	0.601052	6.36782	0.094389
	TCONS_00030558	Chr01:646610-657179	1154	0	0.363283	0
	TCONS_00030561	Chr01:672969-677163	1077	0	0.227592	0
	TCONS_00030562	Chr01:672969-677163	1532	0	1.16353	0
	TCONS_00030563	Chr01:672969-677163	659	0.000164902	0.794907	0.000207448
	TCONS_00030572	Chr01:806499-821929	751	0.176358	1.29281	0.136414
	TCONS_00030581	Chr01:939014-945614	3113	0	1.63216	0
	TCONS_00030583	Chr01:1105759-1124137	1540	0	3.66546	0
	TCONS_00030586	Chr01:1208728-1215340	981	0	1.13423	0
	TCONS_00030595	Chr01:1387330-1393732	2264	0	0.000601946	0
	TCONS_00030612	Chr01:1755642-1760985	1371	0.324722	1.42862	0.227298
	TCONS_00030613	Chr01:1755642-1760985	854	0	1.08746	0
	TCONS_00030636	Chr01:2163983-2176471	1322	0	0.806084	0
	TCONS_00030637	Chr01:2163983-2176471	1125	0.131112	1.26447	0.103689
	TCONS_00030639	Chr01:2163983-2176471	1855	0	0.763345	0
	TCONS_00030641	Chr01:2212516-2227905	3325	0	0.974505	0
	TCONS_00030644	Chr01:2258645-2276385	3670	0.224136	1.00683	0.222616
	TCONS_00030648	Chr01:2300876-2311997	3646	0	0.925296	0
	TCONS_00030653	Chr01:2457486-2461167	1519	0.415489	0	#DIV/0!
	TCONS_00030655	Chr01:2463862-2466132	1982	0	0.725494	0
	TCONS_00030662	Chr01:2551629-2556611	676	0.0217224	6.198	0.00350474
	TCONS_00030668	Chr01:2835087-2921340	426	0	5.00395	0
	TCONS_00030681	Chr01:3107922-3112388	677	0	2.50881	0
	TCONS_00030698	Chr01:3543334-3548006	407	4.35689	17.3177	0.251586
	TCONS_00030706	Chr01:3798959-3808443	638	0.00611211	2.37075	0.00257813
	TCONS_00030732	Chr01:4493878-4500423	1413	0	0.805184	0
	TCONS_00030734	Chr01:4567343-4569082	972	0	0.476257	0
	TCONS_00030740	Chr01:4631674-4637290	1138	0	0.528789	0
	TCONS_00030774	Chr01:5453655-5456906	490	0.863714	2.52966	0.341435
	TCONS_00030782	Chr01:5657704-5662215	1472	0.00521686	0.0379339	0.137525
	TCONS_00030784	Chr01:5657704-5662215	1005	0.201625	1.38248	0.145843
	TCONS_00030787	Chr01:5727717-5732294	1244	0.287066	1.99114	0.144172
	TCONS_00030789	Chr01:5749607-5754418	940	0.486728	1.39126	0.349847
	TCONS_00030799	Chr01:5828431-5834170	1465	0.0922024	1.49621	0.061624
	TCONS_00030802	Chr01:5907032-5909698	1148	0.627173	0.975511	0.642917
	TCONS_00030809	Chr01:5977270-5986900	1302	0.081345	1.05921	0.0767978
	TCONS_00030814	Chr01:6159132-6167472	1305	0.207541	1.57184	0.132037
	TCONS_00030817	Chr01:6198873-6199525	436	0.000485197	0	#DIV/0!
	TCONS_00030824	Chr01:6448092-6455229	2366	0	0.236217	0
	TCONS_00030826	Chr01:6457590-6465192	1971	0	0.804289	0
	TCONS_00030827	Chr01:6457590-6465192	1337	0.161088	1.6317	0.098724
	TCONS_00030835	Chr01:6721745-6730151	3140	0	2.82425	0
	TCONS_00030837	Chr01:6747466-6751657	1581	0	0.740248	0
	TCONS_00030845	Chr01:6864784-6871577	1268	0	0.436785	0
	TCONS_00030853	Chr01:6970752-6974140	1834	0.43074	1.14079	0.37758
	TCONS_00030855	Chr01:7016875-7020417	1905	0	0.792007	0
	TCONS_00030856	Chr01:7016875-7020417	1681	0.0352119	0.652493	0.0539652
	TCONS_00030861	Chr01:7052565-7054984	622	0	1.37878	0
	TCONS_00030870	Chr01:7075314-7084150	890	0.293982	3.00127	0.0979525
	TCONS_00030872	Chr01:7125702-7132794	2297	0.332728	2.26681	0.146782
	TCONS_00030873	Chr01:7146273-7151251	1956	0	1.24336	0
	TCONS_00030875	Chr01:7146273-7151251	1823	0	0.187694	0
	TCONS_00030882	Chr01:7243632-7248718	496	0	2.37439	0
	TCONS_00030883	Chr01:7243632-7248718	1371	0	0.700742	0
	TCONS_00030897	Chr01:7491599-7495815	1524	0	0.502221	0
	TCONS_00030899	Chr01:7501631-7504598	938	0.201504	2.79758	0.072028
	TCONS_00030909	Chr01:7919309-7922547	458	0.23989	3.13892	0.0764244
	TCONS_00030925	Chr01:8353956-8359563	1370	0.0141141	0.618026	0.0228374
	TCONS_00030932	Chr01:8553908-8558642	216	81.5501	1144.72	0.0712402
	TCONS_00030934	Chr01:8601361-8616876	1506	0	1.16655	0
	TCONS_00030939	Chr01:8601361-8616876	1747	0	0.814022	0
	TCONS_00030947	Chr01:8957070-8964733	2375	0.00014144	1.2757	0.000110872
	TCONS_00030965	Chr01:9407684-9416201	3219	0.333757	1.09039	0.30609
	TCONS_00030987	Chr01:9756585-9760792	1212	0	1.61591	0
	TCONS_00030992	Chr01:9987890-10002824	518	1.34786	3.2965	0.408876
	TCONS_00030993	Chr01:10035413-10054701	2348	2.07299	3.51868	0.589139
	TCONS_00030996	Chr01:10079758-10086985	1729	0	0.651981	0
	TCONS_00030999	Chr01:10187317-10194741	1072	0	1.39316	0
	TCONS_00031005	Chr01:10238986-10246369	2160	0.203718	0.883157	0.23067
	TCONS_00031006	Chr01:10238986-10246369	2134	0.218039	1.1071	0.196946
	TCONS_00031015	Chr01:10414245-10418093	1807	0.000121772	0.430315	0.000282983
	TCONS_00031019	Chr01:10428704-10436528	2431	0	0.618288	0
	TCONS_00031020	Chr01:10428704-10436528	1995	0	0.805452	0
	TCONS_00031026	Chr01:10542977-10547475	897	0.74316	2.03041	0.366015
	TCONS_00031033	Chr01:10738970-10741534	679	0.266675	2.75857	0.0966715
	TCONS_00031037	Chr01:10787141-10834876	1162	0	1.16509	0
	TCONS_00031039	Chr01:10836121-10837196	972	0	1.56708	0
	TCONS_00031041	Chr01:10856660-10863667	2105	0	0.501485	0
	TCONS_00031042	Chr01:10856660-10863667	1472	0.149501	1.27951	0.116842
	TCONS_00031057	Chr01:11062268-11070236	1351	0.000196556	0.931484	0.000211014
	TCONS_00031070	Chr01:11446090-11451199	1529	0.759238	2.75966	0.27512
	TCONS_00031071	Chr01:11446090-11451199	570	0.846116	2.37459	0.356321
	TCONS_00031076	Chr01:11519162-11522724	1196	0	0.418926	0
	TCONS_00031094	Chr01:11866572-11876308	1559	0	0.562629	0
	TCONS_00031095	Chr01:11866572-11876308	1701	0.285918	0.532321	0.537116
	TCONS_00031133	Chr01:12664439-12668016	1582	0.000539456	0.705199	0.00076497
	TCONS_00031140	Chr01:12778890-12782535	1224	0.543051	1.46248	0.371322
	TCONS_00031142	Chr01:12805781-12807714	948	0.0974446	1.93254	0.0504231
	TCONS_00031153	Chr01:13297762-13304180	2396	0.180174	1.72688	0.104335
	TCONS_00031173	Chr01:13984786-13988207	338	0	3.79227	0
	TCONS_00031174	Chr01:13984786-13988207	795	0	2.11634	0
	TCONS_00031175	Chr01:14152669-14160968	1092	0.114961	1.06044	0.108409
	TCONS_00031194	Chr01:14602634-14616134	2077	0	0.135215	0
	TCONS_00031199	Chr01:14702649-14707703	4193	0.108114	0.399809	0.270414
	TCONS_00031200	Chr01:14702649-14707703	4283	0.000314085	0.302113	0.00103963
	TCONS_00031201	Chr01:14702649-14707703	3422	0	0.856952	0
	TCONS_00031212	Chr01:15136471-15142696	1407	0	3.55151	0
	TCONS_00031216	Chr01:15318397-15330024	1713	0	0.84379	0
	TCONS_00031217	Chr01:15318397-15330024	2128	0.662363	2.10332	0.314913
	TCONS_00031224	Chr01:15527877-15534208	493	0	3.92239	0
	TCONS_00031227	Chr01:15651368-15653888	760	0.315802	1.41274	0.223539
	TCONS_00031238	Chr01:15773199-15776857	1174	0	0.917702	0
	TCONS_00031261	Chr01:16338960-16344584	981	0	0.94391	0
	TCONS_00031278	Chr01:16821900-16826397	695	0	1.35258	0
	TCONS_00031297	Chr01:17530454-17535519	708	0	0.635324	0
	TCONS_00031300	Chr01:17650393-17655906	2489	0.171274	1.46106	0.117226
	TCONS_00031306	Chr01:17702195-17713442	734	0	2.01151	0
	TCONS_00031332	Chr01:18691531-18698276	1579	0.246794	1.16348	0.212117
	TCONS_00031337	Chr01:18984443-18995748	1350	0.312841	1.42272	0.219889
	TCONS_00031339	Chr01:19011899-19021072	1793	0	0.848488	0
	TCONS_00031340	Chr01:19011899-19021072	2339	0.377454	1.34836	0.279936
	TCONS_00031353	Chr01:19373236-19381579	1271	0.319025	0.507644	0.628442
	TCONS_00031356	Chr01:19466100-19471070	889	0.138922	1.49971	0.0926326
	TCONS_00031367	Chr01:19727002-19738241	1237	0	0.905619	0
	TCONS_00031369	Chr01:19765088-19768754	2253	0	0.984516	0
	TCONS_00031377	Chr01:20272033-20276455	212	102.045	354.42	0.287921
	TCONS_00031389	Chr01:20544685-20551314	1772	0.633571	0.601835	1.05273
	TCONS_00031394	Chr01:20662692-20669122	2174	0.52561	4.5653	0.115132
	TCONS_00031397	Chr01:20738859-20742855	1121	0	2.43866	0
	TCONS_00031400	Chr01:20779623-20793934	1512	0.131766	0.540341	0.243857
	TCONS_00031402	Chr01:20779623-20793934	639	0.702326	1.52092	0.461777
	TCONS_00031407	Chr01:20868227-20873468	1427	0	0.424712	0
	TCONS_00031410	Chr01:20943899-20956738	1476	0.547252	3.09968	0.176551
	TCONS_00031421	Chr01:21159772-21169996	963	0.000122322	1.00948	0.000121173
	TCONS_00031422	Chr01:21159772-21169996	1176	0	0.822186	0
	TCONS_00031429	Chr01:21377204-21382990	2605	0.00874169	1.1287	0.00774492
	TCONS_00031438	Chr01:21655233-21661861	3593	0	0.464866	0
	TCONS_00031444	Chr01:21764346-21776213	905	0	0.983397	0
	TCONS_00031445	Chr01:21764346-21776213	1452	0.000145506	0.853335	0.000170515
	TCONS_00031453	Chr01:21862538-21868921	1630	0.943913	2.18694	0.431614
	TCONS_00031456	Chr01:21996006-22003122	1257	0	0.591948	0
	TCONS_00031491	Chr01:23063116-23070172	1801	0.035772	0	#DIV/0!
	TCONS_00031498	Chr01:23206232-23207087	409	0	2.72089	0
	TCONS_00031499	Chr01:23310159-23312134	272	0	19.6073	0
	TCONS_00031500	Chr01:23310159-23312134	1174	0	5.60107	0
	TCONS_00031501	Chr01:23312211-23323121	703	0.00249068	17.9232	0.000138964
	TCONS_00031506	Chr01:23423425-23425568	261	1.15421	5.05224	0.228455
	TCONS_00031511	Chr01:23854166-23859135	2526	0.123975	3.53214	0.0350991
	TCONS_00031530	Chr01:24359329-24364051	1301	0	2.06529	0
	TCONS_00031536	Chr01:24631320-24640544	2362	0	2.833	0
	TCONS_00031537	Chr01:24631320-24640544	1028	0.00491325	4.78437	0.00102694
	TCONS_00031548	Chr01:24838293-24842440	840	0	0.771347	0
	TCONS_00031549	Chr01:24838293-24842440	425	0.724844	2.68596	0.269864
	TCONS_00031550	Chr01:24862121-24868049	1505	0	0.874461	0
	TCONS_00031558	Chr01:25237085-25240300	984	0	1.05207	0
	TCONS_00031560	Chr01:25237085-25240300	893	0	1.49655	0
	TCONS_00031568	Chr01:25594028-25598134	1625	0	0.510815	0
	TCONS_00031579	Chr01:25962699-25965644	1971	0.0504485	1.15172	0.0438027
	TCONS_00031590	Chr01:26285633-26290842	1894	0.560623	2.35522	0.238034
	TCONS_00031591	Chr01:26285633-26290842	1134	0	0.654334	0
	TCONS_00031593	Chr01:26293548-26299655	1379	0	1.09141	0
	TCONS_00031594	Chr01:26293548-26299655	1090	0.208901	1.48128	0.141027
	TCONS_00031596	Chr01:26307515-26324015	2865	0.559351	1.68699	0.331567
	TCONS_00031650	Chr01:27417646-27421864	875	0	0.440842	0
	TCONS_00031654	Chr01:27537169-27544775	2065	0.203857	0.559448	0.36439
	TCONS_00031657	Chr01:27679957-27687402	1248	0.901766	0.941326	0.957974
	TCONS_00031664	Chr01:27752916-27813085	768	0	35.8681	0
	TCONS_00031667	Chr01:27752916-27813085	920	0	30.2441	0
	TCONS_00031676	Chr01:27886300-27894227	1353	1.47949	0.85421	1.732
	TCONS_00031679	Chr01:27925873-27930773	770	0	2.25282	0
	TCONS_00031716	Chr01:28939251-28985529	1342	0	0.593941	0
	TCONS_00031717	Chr01:28939251-28985529	362	0	3.3274	0
	TCONS_00031726	Chr01:29238144-29241785	1485	0	0.997317	0
	TCONS_00031741	Chr01:30085351-30087022	574	0.378848	2.9508	0.128388
	TCONS_00031743	Chr01:30091440-30095827	713	0	1.82753	0
	TCONS_00031744	Chr01:30148097-30151347	1129	0.105766	0.969559	0.109087
	TCONS_00031784	Chr01:30874726-30880522	1911	0	3.35309	0
	TCONS_00031790	Chr01:30966651-30969292	645	1.7839	2.84165	0.627769
	TCONS_00031794	Chr01:31139925-31142601	576	0	2.54642	0
	TCONS_00031810	Chr01:32253977-32260263	1860	0	3.28696	0
	TCONS_00031831	Chr01:32624821-32637219	824	0.0918256	1.08833	0.0843729
	TCONS_00031835	Chr01:32674079-32679481	1244	0.724394	0.729552	0.99293
	TCONS_00031836	Chr01:32674079-32679481	1027	0.185281	2.24725	0.0824479
	TCONS_00031857	Chr01:33365067-33368877	859	0.484277	3.84477	0.125957
	TCONS_00031885	Chr01:34238124-34243537	891	0	2.2789	0
	TCONS_00031906	Chr01:34939193-34941987	575	0	0.0913151	0
	TCONS_00031907	Chr01:34939193-34941987	849	0	1.84854	0
	TCONS_00031910	Chr01:34947733-34951965	549	0.385639	2.8282	0.136355
	TCONS_00031912	Chr01:35004050-35006180	647	0	2.20409	0
	TCONS_00031916	Chr01:35096624-35102322	1132	0	1.44084	0
	TCONS_00031918	Chr01:35096624-35102322	2326	0	1.28607	0
	TCONS_00031919	Chr01:35166650-35170370	1489	0	0.885568	0
	TCONS_00031923	Chr01:35353370-35359602	595	0	4.692	0
	TCONS_00031925	Chr01:35446900-35452415	1463	1.1761	1.59245	0.738548
	TCONS_00031926	Chr01:35446900-35452415	886	5.99621	4.29644	1.39562
	TCONS_00031936	Chr01:35980478-35987415	1846	0	2.3418	0
	TCONS_00031938	Chr01:36098249-36102811	2053	0.388956	1.27516	0.305025
	TCONS_00031946	Chr01:36205808-36209713	1522	0	1.83552	0
	TCONS_00031949	Chr01:36310401-36314311	1747	0	1.17086	0
	TCONS_00031950	Chr01:36310401-36314311	1990	0.751702	3.48374	0.215774
	TCONS_00031958	Chr01:36703421-36719664	653	0	1.48236	0
	TCONS_00031971	Chr01:37003219-37009609	905	0	1.35547	0
	TCONS_00031979	Chr01:37026369-37045416	1352	0	2.89812	0
	TCONS_00031983	Chr01:37165730-37209102	1500	0.939256	3.18984	0.294452
	TCONS_00031984	Chr01:37165730-37209102	1500	1.4539	6.77589	0.21457
	TCONS_00031985	Chr01:37165730-37209102	1500	0.000119393	5.76816	2.06986e-05
	TCONS_00031993	Chr01:37421215-37426006	779	0	0.452533	0
	TCONS_00032005	Chr01:37875461-37880939	1296	0	1.59658	0
	TCONS_00032014	Chr01:38174774-38178734	1200	0.43284	1.22793	0.352496
	TCONS_00032015	Chr01:38179318-38187785	1390	0.221909	0.728613	0.304564
	TCONS_00032016	Chr01:38179318-38187785	873	0.600092	2.3701	0.253193
	TCONS_00032017	Chr01:38179318-38187785	677	0	2.17239	0
	TCONS_00032019	Chr01:38334237-38339873	1924	0	1.63604	0
	TCONS_00032020	Chr01:38334237-38339873	1675	0.200061	2.03246	0.0984329
	TCONS_00032026	Chr01:38370297-38376251	1463	0	1.89661	0
	TCONS_00032029	Chr01:38438396-38444987	556	2.6963	5.49811	0.490405
	TCONS_00032034	Chr01:38536520-38543257	4248	0.290031	1.50344	0.192912
	TCONS_00032035	Chr01:38536520-38543257	2381	0.14348	0.997539	0.143834
	TCONS_00032042	Chr01:38765022-38771209	1052	0.187671	1.25717	0.149281
	TCONS_00032045	Chr01:38800444-38806201	429	0	2.07914	0
	TCONS_00032050	Chr01:38902909-38987812	1357	0.614326	4.01095	0.153162
	TCONS_00032051	Chr01:38902909-38987812	1011	0.240081	5.0253	0.0477745
	TCONS_00032053	Chr01:38902909-38987812	989	0.0744828	5.3344	0.0139627
	TCONS_00032054	Chr01:38902909-38987812	883	1.4046	8.1624	0.172082
	TCONS_00032062	Chr01:39355162-39362051	1437	0	1.31604	0
	TCONS_00032070	Chr01:39652240-39656179	777	1.26872	5.05931	0.250769
	TCONS_00032073	Chr01:39656514-39661261	1091	0	2.54735	0
	TCONS_00032074	Chr01:39686377-39695477	791	0	0.810665	0
	TCONS_00032076	Chr01:39686377-39695477	742	0	1.76766	0
	TCONS_00032080	Chr01:39822065-39829963	1698	0.243158	0.787979	0.308584
	TCONS_00032084	Chr01:39842459-39914184	1405	0	3.12378	0
	TCONS_00032091	Chr01:39988783-39995047	1533	0.161764	0.908113	0.178132
	TCONS_00032094	Chr01:40001052-40198793	1180	0	0.00346872	0
	TCONS_00032097	Chr01:40001052-40198793	1775	0	1.863	0
	TCONS_00032102	Chr01:40349659-40354779	993	0	1.54698	0
	TCONS_00032115	Chr01:40937864-40940589	818	0	1.81983	0
	TCONS_00032128	Chr01:41257676-41261408	1008	0	0.540899	0
	TCONS_00032140	Chr01:41778308-41780659	642	0	1.24933	0
	TCONS_00032153	Chr01:41971986-41990849	639	0	0.887121	0
	TCONS_00032156	Chr01:41971986-41990849	1077	0	0.920978	0
	TCONS_00032174	Chr01:42461181-42468663	708	0.214304	1.24028	0.172787
	TCONS_00032180	Chr01:42527314-42531360	1631	0	0.944732	0
	TCONS_00032181	Chr01:42527314-42531360	734	0	1.58044	0
	TCONS_00032183	Chr01:42608630-42616063	868	0	1.07237	0
	TCONS_00032185	Chr01:42617004-42666699	1068	0.25134	0.769839	0.326484
	TCONS_00032206	Chr01:42966864-42999882	569	0	2.18359	0
	TCONS_00032210	Chr01:43096332-43102725	984	0.000471737	0	#DIV/0!
	TCONS_00032221	Chr01:43559700-43578051	785	0	0.642343	0
	TCONS_00032230	Chr01:43745471-43751692	2683	0	0.935037	0
	TCONS_00032232	Chr01:43745471-43751692	1210	1.2666	1.15468	1.09693
	TCONS_00032255	Chr01:44366159-44374348	628	0	2.43285	0
	TCONS_00032320	Chr01:46073463-46076506	568	0	2.55301	0
	TCONS_00032321	Chr01:46091332-46092405	1039	0	1.35045	0
	TCONS_00032337	Chr01:46691780-46696446	600	0.320179	2.50513	0.127809
	TCONS_00032339	Chr01:46770164-46778768	1315	0.159371	2.11083	0.0755016
	TCONS_00032341	Chr01:46770164-46778768	706	0	2.76969	0
	TCONS_00032351	Chr01:47009595-47013310	1234	0.304112	5.41321	0.0561796
	TCONS_00032353	Chr01:47026942-47031358	877	0	1.13178	0
	TCONS_00032368	Chr01:47406501-47416394	3762	0	0.995322	0
	TCONS_00032393	Chr01:48562900-48565482	1187	0	1.54943	0
	TCONS_00032400	Chr01:48832776-48836209	1201	0	0.297067	0
	TCONS_00032401	Chr01:48849969-48877379	879	0	5.02573	0
	TCONS_00032421	Chr01:49098156-49102288	993	0	1.18252	0
	TCONS_00032430	Chr01:49357106-49365845	2368	0	1.51381	0
	TCONS_00032433	Chr01:49390486-49394871	1376	0	2.17916	0
	TCONS_00032434	Chr01:49390486-49394871	409	1.61051	5.6641	0.284336
	TCONS_00032439	Chr01:49489404-49493056	284	0	7.24385	0
	TCONS_00032445	Chr01:49784894-49791923	1171	0.43975	0.532759	0.82542
	TCONS_00032452	Chr01:49888317-49893089	1807	0	2.15182	0
	TCONS_00032455	Chr01:49899077-49906033	2754	0	1.16768	0
	TCONS_00032457	Chr01:49908170-49913076	1197	0	2.16656	0
	TCONS_00032463	Chr01:50012502-50016110	1126	0	1.89179	0
	TCONS_00032961	Chr01:2835087-2921340	621	0	1.5684	0
	TCONS_00032963	Chr01:2835087-2921340	577	0.0497496	0	#DIV/0!
	TCONS_00032977	Chr01:4345053-4346452	582	12.3892	25.4574	0.486664
	TCONS_00032979	Chr01:4493878-4500423	768	0	1.17229	0
	TCONS_00032980	Chr01:4631674-4637290	1110	0.23891	0	#DIV/0!
	TCONS_00032981	Chr01:4631674-4637290	1192	0.114709	0	#DIV/0!
	TCONS_00032986	Chr01:5358560-5361624	1352	0	0.000720514	0
	TCONS_00032995	Chr01:6351079-6360148	1008	0.330749	0.000213363	1550.17
	TCONS_00032998	Chr01:6457590-6465192	1129	0.0320271	0	#DIV/0!
	TCONS_00033001	Chr01:6895808-6899973	717	0	0.377527	0
	TCONS_00033005	Chr01:6994415-6999057	1147	0	0.129162	0
	TCONS_00033037	Chr01:10651345-10656787	1178	0.12072	0	#DIV/0!
	TCONS_00033043	Chr01:10856660-10863667	1014	0	0.248285	0
	TCONS_00033048	Chr01:10969498-10977258	2034	0.795358	0.446626	1.78081
	TCONS_00033059	Chr01:11698167-11700586	301	0	6.90938	0
	TCONS_00033085	Chr01:14143926-14145990	735	0.946495	3.21326	0.294559
	TCONS_00033086	Chr01:14143926-14145990	377	0.607232	12.1787	0.0498602
	TCONS_00033091	Chr01:15351802-15354946	669	0	0.297634	0
	TCONS_00033096	Chr01:15924923-15928204	826	0	0.253011	0
	TCONS_00033107	Chr01:18984443-18995748	1762	0	0.434379	0
	TCONS_00033110	Chr01:20338849-20347994	1170	0	1.05159	0
	TCONS_00033127	Chr01:23151455-23154616	262	0	14.8054	0
	TCONS_00033133	Chr01:24302673-24303609	487	0.23676	55.2309	0.00428673
	TCONS_00033140	Chr01:24818576-24821647	704	0.00209453	0.809772	0.00258657
	TCONS_00033141	Chr01:24832529-24837689	698	0.0752479	0	#DIV/0!
	TCONS_00033144	Chr01:25962699-25965644	1856	0	0.47802	0
	TCONS_00033173	Chr01:28852327-28855596	307	0	3.03021	0
	TCONS_00033177	Chr01:28939251-28985529	1031	0.114249	0.260334	0.438855
	TCONS_00033206	Chr01:32483485-32488401	266	0	0.395822	0
	TCONS_00033223	Chr01:34702845-34714115	1984	0	0.58218	0
	TCONS_00033228	Chr01:34939193-34941987	965	1.87179	0.471349	3.97113
	TCONS_00033233	Chr01:35446900-35452415	688	3.51413	0.263928	13.3147
	TCONS_00033255	Chr01:38536520-38543257	604	1.04025	1.56292	0.665581
	TCONS_00033265	Chr01:40341733-40346697	284	0.228753	0	#DIV/0!
	TCONS_00033276	Chr01:41164610-41186607	634	0	0.346734	0
	TCONS_00033281	Chr01:41257676-41261408	812	0.269687	0.414575	0.650514
	TCONS_00033288	Chr01:42347466-42356103	893	0.220979	0	#DIV/0!
	TCONS_00033291	Chr01:42608630-42616063	1643	0.712284	0.378161	1.88355
	TCONS_00033292	Chr01:42966864-42999882	1500	0.0358956	0	#DIV/0!
	TCONS_00033293	Chr01:42966864-42999882	1491	0.132576	0	#DIV/0!
	TCONS_00033294	Chr01:42966864-42999882	309	0.137966	2.00924	0.0686658
	TCONS_00033302	Chr01:43814207-43860066	1594	0	0.592223	0
	TCONS_00033312	Chr01:46073463-46076506	1072	0	0.385753	0
	TCONS_00033575	Chr02:2367642-2371238	273	1.34538	0	#DIV/0!
	TCONS_00033648	Chr02:3109165-3110456	440	0	0.417799	0
	TCONS_00034184	Chr02:8056940-8089435	363	0	0.61898	0
	TCONS_00034432	Chr02:10876938-10882973	358	0	0.0170905	0
	TCONS_00034588	Chr02:12398395-12413419	653	0.701	0	#DIV/0!
	TCONS_00034791	Chr02:15447967-15448610	544	0.458364	0.803496	0.570462
	TCONS_00035361	Chr02:9624-17751	645	1.62382	0.531986	3.05237
	TCONS_00035398	Chr02:302032-310408	1257	0	0.06433	0
	TCONS_00035405	Chr02:372367-377731	1630	0.000211987	0.0107901	0.0196464
	TCONS_00035411	Chr02:417365-471485	2976	0	2.20396	0
	TCONS_00035453	Chr02:875929-881224	778	0	1.56776	0
	TCONS_00035500	Chr02:1381792-1383821	746	2.64492	9.37151	0.28223
	TCONS_00035507	Chr02:1463694-1472599	960	0.298041	0	#DIV/0!
	TCONS_00035545	Chr02:1876775-1878553	704	5.70332	3.64806	1.56338
	TCONS_00035549	Chr02:1922786-1927377	2066	0.0456891	0	#DIV/0!
	TCONS_00035550	Chr02:1922786-1927377	1595	0	0.0890474	0
	TCONS_00035609	Chr02:2492954-2496441	999	0.38805	1.52629	0.254244
	TCONS_00035633	Chr02:2672349-2683918	456	0.364976	0.296331	1.23165
	TCONS_00035648	Chr02:2826998-2829545	418	0	0.799416	0
	TCONS_00035675	Chr02:2947372-2951365	1206	0	1.69345	0
	TCONS_00035733	Chr02:3562107-3563741	306	0.998741	2.24084	0.445699
	TCONS_00035749	Chr02:3705296-3709560	2146	0	0.706208	0
	TCONS_00035751	Chr02:3705296-3709560	1666	0	0.23699	0
	TCONS_00035776	Chr02:3909804-3911480	1595	0.569986	0.588381	0.968736
	TCONS_00035785	Chr02:4104816-4110228	397	1.16116	0	#DIV/0!
	TCONS_00035792	Chr02:4186865-4191789	1289	0	0.00138834	0
	TCONS_00035795	Chr02:4191925-4192567	378	0.540209	1.0789	0.500703
	TCONS_00035820	Chr02:4473292-4479979	1037	0	0.000247175	0
	TCONS_00035829	Chr02:4542476-4545843	1767	0.38462	0	#DIV/0!
	TCONS_00035843	Chr02:4606487-4613564	773	0	0.92204	0
	TCONS_00035872	Chr02:4927905-4932549	1310	1.11022	1.31459	0.844537
	TCONS_00035878	Chr02:4982811-4986221	663	0	1.42586	0
	TCONS_00035945	Chr02:5675568-5684045	1282	0	0.639409	0
	TCONS_00035948	Chr02:5691299-5696765	379	0.643818	0.563115	1.14332
	TCONS_00035960	Chr02:5896820-5915458	2309	0.196736	0.313286	0.627976
	TCONS_00035966	Chr02:5936490-5944314	2756	0	0.100422	0
	TCONS_00035968	Chr02:5936490-5944314	1751	0	0.158377	0
	TCONS_00036010	Chr02:6498790-6501225	1375	0	0.656237	0
	TCONS_00036064	Chr02:7033268-7040051	1602	0.242972	0.541539	0.448669
	TCONS_00036069	Chr02:7050490-7057288	1824	1.03766	0	#DIV/0!
	TCONS_00036070	Chr02:7050490-7057288	2090	0.450566	0.168952	2.66683
	TCONS_00036094	Chr02:7271488-7277067	1425	0	0.000120052	0
	TCONS_00036098	Chr02:7311381-7321254	749	0	0.337705	0
	TCONS_00036099	Chr02:7311381-7321254	572	0	0.460952	0
	TCONS_00036101	Chr02:7324836-7327462	540	0	0.000243016	0
	TCONS_00036107	Chr02:7459435-7462483	395	0.501168	0.610045	0.821526
	TCONS_00036113	Chr02:7462877-7465135	650	0.276867	0	#DIV/0!
	TCONS_00036146	Chr02:7778871-7783224	794	0	0.129497	0
	TCONS_00036191	Chr02:8422366-8426474	1092	7.74456	1.89979	4.07653
	TCONS_00036204	Chr02:8612786-8616624	793	0	0.494999	0
	TCONS_00036233	Chr02:8770160-8797559	3685	0.627982	0.99402	0.63176
	TCONS_00036242	Chr02:8856101-8860128	1766	0	0.947086	0
	TCONS_00036245	Chr02:8863886-8867831	945	1.70656	0.0313779	54.3873
	TCONS_00036271	Chr02:9083940-9101180	885	0	0.216012	0
	TCONS_00036294	Chr02:9433335-9437816	1240	0	0.00636447	0
	TCONS_00036321	Chr02:9657797-9666499	1031	0	1.12743	0
	TCONS_00036334	Chr02:9824519-9828455	2064	0	0.000775098	0
	TCONS_00036338	Chr02:9837796-9846338	543	0.155901	0.101247	1.53981
	TCONS_00036341	Chr02:9837796-9846338	1758	0	0.379247	0
	TCONS_00036349	Chr02:9851029-9862558	1872	2.41136	4.30306	0.560383
	TCONS_00036354	Chr02:9851029-9862558	814	0	1.98088	0
	TCONS_00036387	Chr02:10113355-10116028	511	0	1.01951	0
	TCONS_00036394	Chr02:10141710-10144336	500	0	0.000121514	0
	TCONS_00036412	Chr02:10354888-10361082	2526	0	0.251664	0
	TCONS_00036498	Chr02:11753758-11787342	1081	0.000236788	0	#DIV/0!
	TCONS_00036501	Chr02:11810280-11820159	1727	0	0.398624	0
	TCONS_00036540	Chr02:12101665-12106353	1474	0.174301	0	#DIV/0!
	TCONS_00036548	Chr02:12185243-12188038	2177	0	0.0178548	0
	TCONS_00036566	Chr02:12318155-12323116	573	1.40336	0.442986	3.16796
	TCONS_00036568	Chr02:12327455-12333985	1651	0	0.569099	0
	TCONS_00036587	Chr02:12608581-12611087	769	10.9021	12.5049	0.871826
	TCONS_00036605	Chr02:12883929-12888698	1547	0	1.28392	0
	TCONS_00036626	Chr02:13194201-13197366	701	7.98213	25.1923	0.316848
	TCONS_00036638	Chr02:13256987-13259322	378	0.491011	0	#DIV/0!
	TCONS_00036714	Chr02:14276397-14280535	1071	3.2747	0.703303	4.65617
	TCONS_00036721	Chr02:14298004-14299655	434	0	0.186265	0
	TCONS_00036724	Chr02:14319322-14339266	1479	1.66083	8.30311	0.200025
	TCONS_00036731	Chr02:14363509-14370733	3585	0.000566835	0	#DIV/0!
	TCONS_00036732	Chr02:14363509-14370733	3292	0.3006	0.580737	0.517618
	TCONS_00036751	Chr02:14703020-14708085	1586	0.172498	0.131896	1.30783
	TCONS_00036767	Chr02:14827521-14831310	942	0	0.0802318	0
	TCONS_00036775	Chr02:14985191-14988473	955	0.110552	0.760069	0.14545
	TCONS_00036783	Chr02:15027168-15031999	1024	0	0.656578	0
	TCONS_00036799	Chr02:15305899-15307210	990	0.435705	0.788794	0.552369
	TCONS_00036833	Chr02:15903067-15907258	875	0.674758	0	#DIV/0!
	TCONS_00036866	Chr02:16888795-16891205	273	2.16627	9.70964	0.223105
	TCONS_00036878	Chr02:16948655-16953290	811	0.942152	3.04059	0.309858
	TCONS_00036923	Chr02:19336482-19347279	1028	0.750547	2.7036	0.27761
	TCONS_00036927	Chr02:19450084-19454307	953	0.131945	0	#DIV/0!
	TCONS_00036956	Chr02:19894831-19897478	595	0.0681267	0.00172159	39.572
	TCONS_00036986	Chr02:20887920-20892336	3008	0.000112448	0	#DIV/0!
	TCONS_00036998	Chr02:21346944-21352158	1225	0	0.134669	0
	TCONS_00037037	Chr02:22444435-22453548	1174	0.273966	0.730281	0.375151
	TCONS_00037039	Chr02:22444435-22453548	1364	0.684885	0	#DIV/0!
	TCONS_00037073	Chr02:22717162-22787324	450	0	2.5838	0
	TCONS_00037075	Chr02:22717162-22787324	458	0	0.375828	0
	TCONS_00037083	Chr02:22872261-22874791	253	3.48578	0	#DIV/0!
	TCONS_00037102	Chr02:23040703-23045034	1381	0	0.412326	0
	TCONS_00037128	Chr02:23242762-23246679	1158	0	0.901357	0
	TCONS_00037136	Chr02:23347642-23352083	2029	0	1.83558	0
	TCONS_00037152	Chr02:23552270-23589522	1244	0.339008	0.1209	2.80404
	TCONS_00037158	Chr02:23612718-23616707	1199	0.000162169	0	#DIV/0!
	TCONS_00037174	Chr02:23728713-23732334	582	0	1.67485	0
	TCONS_00037204	Chr02:23940898-23945837	722	0.316633	0.389408	0.813114
	TCONS_00037255	Chr02:24564578-24570085	315	0	3.95599	0
	TCONS_00037256	Chr02:24564578-24570085	1003	3.94452	1.59403	2.47456
	TCONS_00037277	Chr02:24656475-24736635	300	0	11.6213	0
	TCONS_00037281	Chr02:24656475-24736635	380	0	1.30808	0
	TCONS_00037289	Chr02:24656475-24736635	217	0	2.51911	0
	TCONS_00037296	Chr02:24656475-24736635	334	0	6.42066	0
	TCONS_00037302	Chr02:24768680-24774160	598	0	0.182116	0
	TCONS_00038318	Chr02:875929-881224	802	2.32687	6.55739	0.354847
	TCONS_00038322	Chr02:886567-894792	1105	0.119403	0	#DIV/0!
	TCONS_00038348	Chr02:1566291-1567720	608	0	1.7061	0
	TCONS_00038349	Chr02:1579110-1583940	605	0	1.22776	0
	TCONS_00038356	Chr02:1922786-1927377	1721	0	1.71399	0
	TCONS_00038379	Chr02:2291129-2299035	967	0	0.219672	0
	TCONS_00038389	Chr02:2599699-2603555	736	0.486946	0.156498	3.11152
	TCONS_00038405	Chr02:2888661-2895040	1504	0.23197	0.234146	0.990707
	TCONS_00038427	Chr02:3385842-3394962	879	0.000265683	0	#DIV/0!
	TCONS_00038433	Chr02:3578196-3584254	1573	0	0.00857649	0
	TCONS_00038447	Chr02:3838346-3843393	2142	0.940453	2.65833	0.353776
	TCONS_00038448	Chr02:3838346-3843393	2213	0.000677846	0.00110375	0.61413
	TCONS_00038470	Chr02:4255047-4259213	933	0.00276246	0.000106415	25.9593
	TCONS_00038497	Chr02:5323587-5328288	1797	0	0.30335	0
	TCONS_00038526	Chr02:5836509-5840909	2229	0.289217	0	#DIV/0!
	TCONS_00038545	Chr02:6452919-6458517	985	0.796218	0	#DIV/0!
	TCONS_00038548	Chr02:6471398-6477374	340	0	0.00123773	0
	TCONS_00038571	Chr02:6845769-6851354	960	0	0.468796	0
	TCONS_00038590	Chr02:7271488-7277067	1133	0.000190965	0	#DIV/0!
	TCONS_00038591	Chr02:7271488-7277067	1069	0.554059	0.136904	4.04706
	TCONS_00038606	Chr02:7521720-7524769	541	0.30637	0	#DIV/0!
	TCONS_00038612	Chr02:7776716-7778752	862	0	0.140181	0
	TCONS_00038658	Chr02:8710384-8712771	493	0	0.278804	0
	TCONS_00038662	Chr02:8752611-8756514	592	0	0.599669	0
	TCONS_00038667	Chr02:8856101-8860128	858	1.61442	0	#DIV/0!
	TCONS_00038700	Chr02:9628783-9636751	1284	0	0.0983609	0
	TCONS_00038737	Chr02:10038437-10045484	846	0.231962	0.67227	0.345043
	TCONS_00038776	Chr02:11465717-11473350	1771	0.000204661	0	#DIV/0!
	TCONS_00038786	Chr02:11828357-11833729	2037	0	0.00207547	0
	TCONS_00038798	Chr02:12013198-12028010	564	0.726942	0.631519	1.1511
	TCONS_00038799	Chr02:12013198-12028010	457	3.69106	11.5496	0.319583
	TCONS_00038810	Chr02:12185243-12188038	694	0	0.00931705	0
	TCONS_00038825	Chr02:12667686-12672840	1480	0	0.0618333	0
	TCONS_00038829	Chr02:12690682-12695798	1690	0.956032	1.05001	0.910498
	TCONS_00038899	Chr02:14276397-14280535	682	0.854792	0.890921	0.959448
	TCONS_00038905	Chr02:14357258-14359584	738	0	0.184695	0
	TCONS_00038928	Chr02:15150377-15151914	613	0	0.195741	0
	TCONS_00038930	Chr02:15349975-15353787	2525	2.2072	1.21694	1.81373
	TCONS_00038931	Chr02:15349975-15353787	2991	5.87156	4.05718	1.4472
	TCONS_00038941	Chr02:15747289-15749526	821	0	0.528098	0
	TCONS_00039001	Chr02:19609758-19621111	1657	0.248661	0	#DIV/0!
	TCONS_00039008	Chr02:19851535-19856188	474	0.305076	0	#DIV/0!
	TCONS_00039024	Chr02:21167648-21172604	1183	0	0.145464	0
	TCONS_00039036	Chr02:21630271-21637917	483	0.355563	0	#DIV/0!
	TCONS_00039047	Chr02:22444435-22453548	1480	0	0.474473	0
	TCONS_00039056	Chr02:22717162-22787324	810	2.68283	18.0623	0.148532
	TCONS_00039076	Chr02:23040703-23045034	2037	0.000203929	0	#DIV/0!
	TCONS_00039098	Chr02:23347642-23352083	1465	0.000174499	0.646594	0.000269874
	TCONS_00039115	Chr02:23728713-23732334	623	0.74833	0	#DIV/0!
	TCONS_00039144	Chr02:24450937-24455168	580	1.28365	5.7478	0.223329
	TCONS_00039149	Chr02:24592336-24602250	2075	0.859552	0.763343	1.12604
	TCONS_00039152	Chr02:24656475-24736635	380	0	0.855809	0
	TCONS_00039159	Chr02:24656475-24736635	490	0	0.949807	0
	TCONS_00039163	Chr02:24783670-24789319	1301	0.530413	0	#DIV/0!
	TCONS_00039837	Chr02:417365-471485	3365	0.0828861	0	#DIV/0!
	TCONS_00039866	Chr02:1463694-1472599	1217	0.00655327	0.000430964	15.2061
	TCONS_00039872	Chr02:1719661-1722961	1424	0.158294	0	#DIV/0!
	TCONS_00039873	Chr02:1719661-1722961	1424	0.117789	0	#DIV/0!
	TCONS_00039879	Chr02:1928045-1930554	1183	0	0.000362809	0
	TCONS_00039895	Chr02:2291129-2299035	2111	0.219157	0.312929	0.700341
	TCONS_00039919	Chr02:2907016-2913935	630	0.169844	0	#DIV/0!
	TCONS_00039921	Chr02:2907016-2913935	689	0.0995272	0	#DIV/0!
	TCONS_00039922	Chr02:2919253-2927897	868	0.207095	0	#DIV/0!
	TCONS_00039924	Chr02:3024340-3030821	920	0	0.0879584	0
	TCONS_00039933	Chr02:3208827-3210661	307	0.608334	0.305056	1.99417
	TCONS_00039959	Chr02:3925125-3929902	1388	0.5807	0.367793	1.57888
	TCONS_00039969	Chr02:4285571-4289866	616	59.3857	0	#DIV/0!
	TCONS_00039970	Chr02:4473292-4479979	1174	0	1.17122	0
	TCONS_00039984	Chr02:4943119-4948880	1731	0	0.0307265	0
	TCONS_00039993	Chr02:5333709-5337591	1135	0	0.166573	0
	TCONS_00040013	Chr02:5675568-5684045	2706	0.168849	0.258005	0.654441
	TCONS_00040042	Chr02:6478393-6481661	999	0	0.0557731	0
	TCONS_00040052	Chr02:6692394-6700953	3534	0	0.733702	0
	TCONS_00040061	Chr02:7028875-7031543	1444	0.000424615	3.93044	0.000108032
	TCONS_00040069	Chr02:7232753-7237077	1932	0	0.0572842	0
	TCONS_00040070	Chr02:7232753-7237077	1470	0	0.196511	0
	TCONS_00040073	Chr02:7324836-7327462	491	0	0.264674	0
	TCONS_00040075	Chr02:7424278-7427307	1592	0.000859693	0	#DIV/0!
	TCONS_00040083	Chr02:7637827-7643102	511	0	0.282992	0
	TCONS_00040092	Chr02:8007595-8012159	791	0	2.13565	0
	TCONS_00040096	Chr02:8206597-8211784	1354	0	0.844533	0
	TCONS_00040104	Chr02:8214689-8246346	509	0.918313	0	#DIV/0!
	TCONS_00040129	Chr02:9535232-9540082	669	0.334045	1.52167	0.219525
	TCONS_00040133	Chr02:9628783-9636751	1640	3.61143	4.64632	0.777267
	TCONS_00040134	Chr02:9628783-9636751	1344	0.708002	2.5202	0.280931
	TCONS_00040144	Chr02:9851029-9862558	565	0	0.443933	0
	TCONS_00040160	Chr02:10354888-10361082	1982	0.0222609	2.10169	0.0105919
	TCONS_00040161	Chr02:10354888-10361082	3224	0.0386136	0.464811	0.0830738
	TCONS_00040198	Chr02:11810280-11820159	717	0	1.77268	0
	TCONS_00040199	Chr02:11810280-11820159	774	0.19135	0.457445	0.418302
	TCONS_00040212	Chr02:12101665-12106353	1286	0	0.291773	0
	TCONS_00040234	Chr02:13598029-13606631	685	0	0.645073	0
	TCONS_00040255	Chr02:14293917-14297097	642	0.342632	0.792337	0.432432
	TCONS_00040307	Chr02:19336482-19347279	789	0.275711	0	#DIV/0!
	TCONS_00040310	Chr02:19564764-19585911	1599	0	0.788485	0
	TCONS_00040325	Chr02:21346944-21352158	1068	0	0.413212	0
	TCONS_00040327	Chr02:21894239-21895996	551	0	1.39824	0
	TCONS_00040351	Chr02:22717162-22787324	242	0	3.08536	0
	TCONS_00040358	Chr02:23059687-23068148	1058	0	0.394891	0
	TCONS_00040359	Chr02:23059687-23068148	978	0	0.0514305	0
	TCONS_00040374	Chr02:23552270-23589522	759	0	0.419329	0
	TCONS_00040382	Chr02:23704202-23707877	1577	2.5598	0	#DIV/0!
	TCONS_00040383	Chr02:23728713-23732334	716	0	5.73182	0
	TCONS_00040390	Chr02:23811774-23816473	895	0	0.266775	0
	TCONS_00040403	Chr02:24281523-24287347	833	0	0.342548	0
	TCONS_00040420	Chr02:24592336-24602250	1400	0.329381	1.81127	0.181851
	TCONS_00040482	Chr02:1068047-1075960	284	0	1.00109	0
	TCONS_00040878	Chr02:12967459-12970767	208	0	2.87545	0
	TCONS_00040968	Chr02:19170733-19182188	871	0	0.118189	0
	TCONS_00041114	Chr02:642312-645228	986	0	0.00272911	0
	TCONS_00041131	Chr02:932920-940886	629	0	0.289218	0
	TCONS_00041144	Chr02:1579110-1583940	1835	0.936361	0	#DIV/0!
	TCONS_00041177	Chr02:2553954-2557368	814	0.137719	0	#DIV/0!
	TCONS_00041178	Chr02:2557454-2565047	3634	0.323689	0.734573	0.440649
	TCONS_00041195	Chr02:2947372-2951365	849	0	0.266036	0
	TCONS_00041208	Chr02:3562107-3563741	238	0	2.53056	0
	TCONS_00041219	Chr02:3909804-3911480	966	0.000691902	0	#DIV/0!
	TCONS_00041225	Chr02:4186865-4191789	763	0.196551	0	#DIV/0!
	TCONS_00041238	Chr02:4606487-4613564	826	0	0.175384	0
	TCONS_00041247	Chr02:5070973-5073900	1093	1.8482	0.194041	9.52479
	TCONS_00041254	Chr02:5323587-5328288	1929	0	0.115814	0
	TCONS_00041260	Chr02:5426499-5433623	1063	0	0.465876	0
	TCONS_00041297	Chr02:6692394-6700953	3610	0.244243	0	#DIV/0!
	TCONS_00041311	Chr02:7232753-7237077	2161	0	0.334424	0
	TCONS_00041312	Chr02:7232753-7237077	2190	0	0.00232163	0
	TCONS_00041317	Chr02:7395240-7399656	618	0.265328	0.652028	0.406927
	TCONS_00041319	Chr02:7462877-7465135	659	0.000106992	0	#DIV/0!
	TCONS_00041329	Chr02:7776716-7778752	961	0	0.0565141	0
	TCONS_00041343	Chr02:8166072-8171745	1823	0	0.123149	0
	TCONS_00041347	Chr02:8214689-8246346	4906	1.35566	0.125833	10.7735
	TCONS_00041358	Chr02:8709047-8710271	419	0	0.738307	0
	TCONS_00041397	Chr02:9837796-9846338	2863	0.0044641	0	#DIV/0!
	TCONS_00041398	Chr02:9837796-9846338	2852	0.000231459	0	#DIV/0!
	TCONS_00041412	Chr02:10048610-10059935	1110	0.193533	0	#DIV/0!
	TCONS_00041413	Chr02:10048610-10059935	583	0	0.620034	0
	TCONS_00041414	Chr02:10048610-10059935	968	0.000655836	0	#DIV/0!
	TCONS_00041435	Chr02:11144725-11146643	687	0.019069	0	#DIV/0!
	TCONS_00041445	Chr02:11519108-11523680	813	0.303894	1.35703	0.223941
	TCONS_00041450	Chr02:11828357-11833729	1988	0.00186369	0	#DIV/0!
	TCONS_00041467	Chr02:12185243-12188038	584	0.00013378	0	#DIV/0!
	TCONS_00041470	Chr02:12291503-12293698	1240	0	1.22133	0
	TCONS_00041508	Chr02:13746582-13754767	2128	0.308901	0	#DIV/0!
	TCONS_00041512	Chr02:13756881-13790113	1511	0	0.000907871	0
	TCONS_00041521	Chr02:14276397-14280535	1924	1.82443	1.87673	0.972132
	TCONS_00041526	Chr02:14363509-14370733	2006	0.000102831	0.456326	0.000225345
	TCONS_00041538	Chr02:14805884-14806379	295	0.870146	0.756519	1.1502
	TCONS_00041541	Chr02:14936875-14939215	366	0.713483	3.86067	0.184808
	TCONS_00041545	Chr02:15045900-15048820	703	0	0.647774	0
	TCONS_00041550	Chr02:15697109-15702971	1755	0	0.368263	0
	TCONS_00041560	Chr02:15826731-15832275	1770	0	0.224083	0
	TCONS_00041575	Chr02:16897581-16910287	2419	0.154154	0.772207	0.199628
	TCONS_00041598	Chr02:19822307-19825557	489	0.310703	0	#DIV/0!
	TCONS_00041610	Chr02:20796601-20805889	243	0	2.92308	0
	TCONS_00041613	Chr02:20887920-20892336	2883	0.291127	0	#DIV/0!
	TCONS_00041629	Chr02:22717162-22787324	746	4.9321	9.57517	0.515093
	TCONS_00041636	Chr02:22906950-22916486	2354	0	0.0846564	0
	TCONS_00041639	Chr02:22969797-22973461	1301	0	0.354779	0
	TCONS_00041643	Chr02:23047949-23056170	1660	0	0.759242	0
	TCONS_00041683	Chr02:24656475-24736635	230	0	8.65924	0
	TCONS_00042261	Chr02:4180-8216	1024	0.567356	1.7258	0.32875
	TCONS_00042285	Chr02:417365-471485	2912	0.418349	0	#DIV/0!
	TCONS_00042286	Chr02:417365-471485	507	0.876206	0.914578	0.958044
	TCONS_00042315	Chr02:1130981-1133729	835	0	0.584667	0
	TCONS_00042334	Chr02:1922786-1927377	848	0	0.159583	0
	TCONS_00042345	Chr02:2308236-2315155	1831	0.490911	2.21673	0.221457
	TCONS_00042347	Chr02:2326440-2333448	1185	0	0.352444	0
	TCONS_00042356	Chr02:2672349-2683918	802	0	0.42224	0
	TCONS_00042366	Chr02:2907016-2913935	942	0.339406	0.854672	0.397118
	TCONS_00042370	Chr02:2988693-2992431	2003	0	0.238659	0
	TCONS_00042388	Chr02:3474740-3479946	1253	0.464707	0.775595	0.599162
	TCONS_00042407	Chr02:4186865-4191789	794	0	0.137483	0
	TCONS_00042408	Chr02:4186865-4191789	1199	0.283263	0	#DIV/0!
	TCONS_00042451	Chr02:5675568-5684045	3895	0	0.195779	0
	TCONS_00042463	Chr02:5896820-5915458	2047	0	0.138087	0
	TCONS_00042490	Chr02:6927845-6935898	1287	0	0.0803495	0
	TCONS_00042497	Chr02:7050490-7057288	2245	0.184865	0	#DIV/0!
	TCONS_00042503	Chr02:7521720-7524769	565	1.01341	0	#DIV/0!
	TCONS_00042505	Chr02:7713563-7724136	1111	0.978714	3.1253	0.313158
	TCONS_00042508	Chr02:7776716-7778752	875	0	0.0825021	0
	TCONS_00042514	Chr02:7861383-7880684	1499	0.427841	1.42455	0.300334
	TCONS_00042534	Chr02:8660398-8666062	707	0.00185991	0	#DIV/0!
	TCONS_00042555	Chr02:9535232-9540082	461	0	0.565936	0
	TCONS_00042562	Chr02:9628783-9636751	1288	0	2.14433	0
	TCONS_00042563	Chr02:9628783-9636751	1602	0	0.621771	0
	TCONS_00042571	Chr02:9837796-9846338	2884	0	0.0452242	0
	TCONS_00042590	Chr02:10048610-10059935	2512	0	0.0452293	0
	TCONS_00042591	Chr02:10048610-10059935	1142	0.774925	9.23708	0.0838929
	TCONS_00042592	Chr02:10048610-10059935	678	0.759096	1.14647	0.662116
	TCONS_00042608	Chr02:11419165-11429199	2049	0.401193	0	#DIV/0!
	TCONS_00042610	Chr02:11600262-11604724	569	1.4466	0	#DIV/0!
	TCONS_00042623	Chr02:11958107-11966058	1881	0.0741838	0.291374	0.2546
	TCONS_00042633	Chr02:12185243-12188038	2458	0	0.815002	0
	TCONS_00042643	Chr02:12667686-12672840	773	0	0.210008	0
	TCONS_00042653	Chr02:13210832-13226699	4001	0	0.12194	0
	TCONS_00042664	Chr02:13598029-13606631	1512	0	0.417261	0
	TCONS_00042670	Chr02:14121478-14127562	1020	0.113949	0	#DIV/0!
	TCONS_00042686	Chr02:14549650-14551810	1878	0.0554515	0	#DIV/0!
	TCONS_00042690	Chr02:14827521-14831310	1000	1.75562	7.22175	0.243102
	TCONS_00042699	Chr02:15510321-15523690	4191	0	0.15878	0
	TCONS_00042728	Chr02:20407270-20419311	686	0.000223927	0	#DIV/0!
	TCONS_00042734	Chr02:20887920-20892336	951	0.120241	0	#DIV/0!
	TCONS_00042744	Chr02:21346944-21352158	861	0.137788	0.190124	0.724727
	TCONS_00042757	Chr02:22444435-22453548	620	0	0.682234	0
	TCONS_00042764	Chr02:22693377-22703995	585	0	0.410762	0
	TCONS_00042775	Chr02:22805849-22808524	1353	0	0.000807009	0
	TCONS_00042782	Chr02:23040703-23045034	403	0.253105	0	#DIV/0!
	TCONS_00042802	Chr02:23604948-23608866	1722	0	0.011109	0
	TCONS_00042822	Chr02:24281523-24287347	1583	0.15055	0.000120054	1254.02
	TCONS_00042842	Chr02:25091682-25103791	600	0.0568889	3.63749	0.0156396
	TCONS_00043185	Chr02:8056940-8089435	612	0	0.445704	0
	TCONS_00043543	Chr02:20910564-20917127	694	0	0.246631	0
	TCONS_00043621	Chr02:23754018-23757970	292	22.3037	32.1282	0.694209
	TCONS_00043670	Chr02:100883-110053	3341	0	0.4315	0
	TCONS_00043672	Chr02:100883-110053	3719	0	0.210029	0
	TCONS_00043675	Chr02:113278-118023	2320	0	0.436617	0
	TCONS_00043684	Chr02:417365-471485	3193	0	0.0754974	0
	TCONS_00043695	Chr02:886567-894792	317	1.10487	0	#DIV/0!
	TCONS_00043728	Chr02:1463694-1472599	1400	0	0.555511	0
	TCONS_00043729	Chr02:1463694-1472599	1058	1.12729	0	#DIV/0!
	TCONS_00043735	Chr02:1604738-1714822	756	0.142566	0	#DIV/0!
	TCONS_00043745	Chr02:1979279-1981572	883	0.430424	0.332525	1.29441
	TCONS_00043747	Chr02:1991090-1992410	553	0	0.649117	0
	TCONS_00043758	Chr02:2326440-2333448	1429	0.0418331	0.0974162	0.429427
	TCONS_00043759	Chr02:2326440-2333448	789	0	0.0344963	0
	TCONS_00043783	Chr02:2870010-2872539	750	0.532641	0.000129519	4112.45
	TCONS_00043807	Chr02:3210834-3217332	1170	0	0.0909742	0
	TCONS_00043811	Chr02:3385842-3394962	784	0.148908	0.503039	0.296017
	TCONS_00043817	Chr02:3578196-3584254	1922	0.731144	0.751336	0.973125
	TCONS_00043830	Chr02:3712860-3716155	950	0	0.538954	0
	TCONS_00043848	Chr02:4191925-4192567	402	0	0.00434328	0
	TCONS_00043853	Chr02:4285571-4289866	953	7.20421	0	#DIV/0!
	TCONS_00043856	Chr02:4320300-4322899	910	0.387891	0.0990044	3.91792
	TCONS_00043864	Chr02:4537028-4541353	399	0.449447	0	#DIV/0!
	TCONS_00043869	Chr02:4606487-4613564	1208	0	0.477827	0
	TCONS_00043870	Chr02:4606487-4613564	874	0	0.119471	0
	TCONS_00043875	Chr02:4904791-4908365	699	0	0.340665	0
	TCONS_00043891	Chr02:5242552-5267545	663	0	1.33745	0
	TCONS_00043912	Chr02:5602306-5608547	418	0	0.381896	0
	TCONS_00043921	Chr02:5772388-5777796	917	0.245077	0.0022476	109.039
	TCONS_00043924	Chr02:5896820-5915458	1060	0	0.0950103	0
	TCONS_00043933	Chr02:6072966-6073928	390	0	0.212859	0
	TCONS_00043944	Chr02:6385302-6389593	796	0	2.10174	0
	TCONS_00043946	Chr02:6385302-6389593	1159	0.414599	17.6544	0.0234842
	TCONS_00043957	Chr02:6692394-6700953	4793	0	0.671816	0
	TCONS_00043976	Chr02:7187692-7190779	1322	0	0.232302	0
	TCONS_00044003	Chr02:7713563-7724136	1543	0.493475	0.985027	0.500976
	TCONS_00044007	Chr02:7778871-7783224	771	0.152101	0.804248	0.189122
	TCONS_00044031	Chr02:8214689-8246346	436	0.225004	0	#DIV/0!
	TCONS_00044057	Chr02:8762990-8767785	1247	0	0.103899	0
	TCONS_00044068	Chr02:9057009-9061796	1268	0	0.279996	0
	TCONS_00044076	Chr02:9422291-9426509	2215	0	0.244501	0
	TCONS_00044086	Chr02:9558227-9561336	801	0	0.508047	0
	TCONS_00044101	Chr02:9824519-9828455	914	0.657897	0.0905398	7.26638
	TCONS_00044103	Chr02:9824519-9828455	712	3.74099	0.866307	4.31832
	TCONS_00044125	Chr02:10141710-10144336	428	0	1.52915	0
	TCONS_00044158	Chr02:11465717-11473350	1630	0.226543	0	#DIV/0!
	TCONS_00044165	Chr02:11556509-11560215	1222	0	0.170196	0
	TCONS_00044173	Chr02:11810280-11820159	1285	0.23144	1.09198	0.211945
	TCONS_00044192	Chr02:12185243-12188038	1154	0	0.177224	0
	TCONS_00044196	Chr02:12265546-12270369	738	0.487824	4.57953	0.106523
	TCONS_00044233	Chr02:13746582-13754767	1021	0.668589	0.0509985	13.11
	TCONS_00044245	Chr02:14121478-14127562	954	1.92834	0	#DIV/0!
	TCONS_00044257	Chr02:14245897-14265949	601	0	0.922729	0
	TCONS_00044262	Chr02:14276397-14280535	2155	0	0.403997	0
	TCONS_00044268	Chr02:14319322-14339266	604	0	0.424319	0
	TCONS_00044276	Chr02:14363509-14370733	1915	0.869707	1.10711	0.785565
	TCONS_00044293	Chr02:15027168-15031999	1630	0	3.1827	0
	TCONS_00044311	Chr02:15697109-15702971	2960	0.000364047	1.11803	0.000325615
	TCONS_00044323	Chr02:16948655-16953290	355	0	0.568005	0
	TCONS_00044328	Chr02:19170733-19182188	1369	0	0.350867	0
	TCONS_00044342	Chr02:19609758-19621111	2183	0.355211	1.34564	0.263972
	TCONS_00044354	Chr02:20005548-20009402	446	0.309749	0.347026	0.892582
	TCONS_00044357	Chr02:20407270-20419311	857	0.324083	1.76119	0.184014
	TCONS_00044368	Chr02:20887920-20892336	2991	0	0.610154	0
	TCONS_00044383	Chr02:21903212-21909321	1568	0	1.03614	0
	TCONS_00044385	Chr02:22230554-22247124	863	0.873598	0	#DIV/0!
	TCONS_00044432	Chr02:23654941-23669144	1109	0.104619	0	#DIV/0!
	TCONS_00044436	Chr02:23704202-23707877	1076	2.34142	0.248881	9.40779
	TCONS_00044557	Chr02:2341957-2343846	513	0.975667	2.12714	0.458675
	TCONS_00044887	Chr02:23358546-23366792	613	0.288904	1.38778	0.208177
	TCONS_00044933	Chr02:86306-89495	684	48.9417	36.1934	1.35223
	TCONS_00044978	Chr02:2192658-2195724	1399	0	0.553747	0
	TCONS_00044979	Chr02:2224501-2225742	411	0	7.60648	0
	TCONS_00044990	Chr02:2557454-2565047	3515	0	0.000391678	0
	TCONS_00045015	Chr02:3705296-3709560	2026	0	0.131534	0
	TCONS_00045020	Chr02:3733533-3743878	1597	1.30131	3.55229	0.36633
	TCONS_00045037	Chr02:4537028-4541353	741	1.34236	1.43649	0.934472
	TCONS_00045063	Chr02:5591556-5597825	1281	0.328285	0.475807	0.689954
	TCONS_00045066	Chr02:5675568-5684045	1814	0.00122303	0	#DIV/0!
	TCONS_00045086	Chr02:6615063-6628939	3230	0	0.00020318	0
	TCONS_00045108	Chr02:7551041-7554061	817	0	2.96859	0
	TCONS_00045110	Chr02:7713563-7724136	1230	0	0.271255	0
	TCONS_00045111	Chr02:7713563-7724136	1107	0	1.5603	0
	TCONS_00045139	Chr02:9234446-9245666	557	0	0.197882	0
	TCONS_00045168	Chr02:10038437-10045484	1479	0	0.934056	0
	TCONS_00045169	Chr02:10048610-10059935	2629	0.0216315	6.17207	0.00350474
	TCONS_00045170	Chr02:10062350-10071487	1392	0.206077	0	#DIV/0!
	TCONS_00045198	Chr02:11511535-11514641	488	0.907383	0	#DIV/0!
	TCONS_00045205	Chr02:11828357-11833729	1821	0.245596	1.28129	0.191679
	TCONS_00045214	Chr02:12318155-12323116	1583	9.06571	0.245589	36.9142
	TCONS_00045227	Chr02:13210832-13226699	2897	0.0265621	0.209633	0.126708
	TCONS_00045230	Chr02:13368890-13371707	1164	0.726042	1.24062	0.585225
	TCONS_00045243	Chr02:14319322-14339266	1441	0.00022868	0	#DIV/0!
	TCONS_00045261	Chr02:15349975-15353787	3101	3.83479	0.43421	8.83165
	TCONS_00045271	Chr02:15630030-15631931	1058	0.105694	0	#DIV/0!
	TCONS_00045315	Chr02:21903212-21909321	667	0	2.22744	0
	TCONS_00045326	Chr02:22717162-22787324	687	1.40571	9.56461	0.14697
	TCONS_00045327	Chr02:22717162-22787324	2041	1.93605	11.0347	0.175451
	TCONS_00045357	Chr02:24258916-24261465	959	0	0.25912	0
	TCONS_00045359	Chr02:24348959-24363380	888	0.479775	0	#DIV/0!
	TCONS_00045370	Chr02:24783670-24789319	2425	0.371242	0	#DIV/0!
	TCONS_00045520	Chr02:3850706-3851514	401	0	0.820889	0
	TCONS_00045815	Chr02:14319322-14339266	724	0	1.8365	0
	TCONS_00046024	Chr02:196932-200387	1820	0.102106	0	#DIV/0!
	TCONS_00046044	Chr02:725180-726752	1173	0	0.0917651	0
	TCONS_00046046	Chr02:725180-726752	803	0.807674	0	#DIV/0!
	TCONS_00046047	Chr02:725180-726752	1249	0	1.01588	0
	TCONS_00046052	Chr02:858183-859416	1063	0.627166	13.0588	0.0480263
	TCONS_00046081	Chr02:1463694-1472599	1773	0.304729	0	#DIV/0!
	TCONS_00046098	Chr02:1907440-1910634	445	0	1.37719	0
	TCONS_00046122	Chr02:2291129-2299035	2312	0.244106	0	#DIV/0!
	TCONS_00046127	Chr02:2353745-2365061	1478	0	1.74082	0
	TCONS_00046128	Chr02:2353745-2365061	1478	0.263787	0.0265001	9.95419
	TCONS_00046134	Chr02:2557454-2565047	3837	0.549882	0.63554	0.86522
	TCONS_00046136	Chr02:2599699-2603555	1342	0.361443	0.348348	1.03759
	TCONS_00046143	Chr02:2672349-2683918	846	1.40518	0	#DIV/0!
	TCONS_00046145	Chr02:2947372-2951365	1752	1.40483	6.36788	0.220612
	TCONS_00046162	Chr02:3578196-3584254	2301	0.315401	0.419114	0.752542
	TCONS_00046164	Chr02:3578196-3584254	2021	0	0.369068	0
	TCONS_00046165	Chr02:3578196-3584254	915	0.975445	3.86562	0.252339
	TCONS_00046171	Chr02:3705296-3709560	2204	0	0.740208	0
	TCONS_00046172	Chr02:3705296-3709560	2131	0	1.07808	0
	TCONS_00046173	Chr02:3705296-3709560	2308	0	0.224841	0
	TCONS_00046196	Chr02:4285571-4289866	803	3.86528	1.46471	2.63894
	TCONS_00046197	Chr02:4379470-4380237	345	0.674963	1.42679	0.473064
	TCONS_00046201	Chr02:4549497-4558593	1477	0.737857	1.41562	0.521225
	TCONS_00046236	Chr02:5363885-5374269	7212	0	0.355689	0
	TCONS_00046238	Chr02:5375024-5379694	604	1.56082	0	#DIV/0!
	TCONS_00046242	Chr02:5439364-5446837	3283	0	0.224551	0
	TCONS_00046261	Chr02:5959871-5962325	1275	0.76353	0.898925	0.849381
	TCONS_00046267	Chr02:6314501-6320709	1611	0.7602	0.0116781	65.0962
	TCONS_00046286	Chr02:6682249-6687359	2351	0.0362596	0.82714	0.0438373
	TCONS_00046290	Chr02:6692394-6700953	1760	1.16491	0.781372	1.49085
	TCONS_00046293	Chr02:6887788-6891022	788	0.00486564	0	#DIV/0!
	TCONS_00046302	Chr02:7050490-7057288	2627	0	0.00200688	0
	TCONS_00046310	Chr02:7271488-7277067	1522	0	0.253322	0
	TCONS_00046323	Chr02:7671059-7672784	1441	0.00352442	0.606458	0.00581148
	TCONS_00046325	Chr02:7713563-7724136	1659	6.43216	6.93589	0.927373
	TCONS_00046332	Chr02:8007595-8012159	1727	0.693483	0.0982319	7.05965
	TCONS_00046338	Chr02:8166072-8171745	1435	0.13029	0.169007	0.770915
	TCONS_00046340	Chr02:8166072-8171745	1393	0	0.738416	0
	TCONS_00046349	Chr02:8642736-8646827	1360	0.0745286	0.283439	0.262944
	TCONS_00046350	Chr02:8642736-8646827	1520	0	0.567251	0
	TCONS_00046359	Chr02:8823837-8828023	305	18.956	5.99918	3.15977
	TCONS_00046368	Chr02:9194041-9196070	1445	0.0720619	0	#DIV/0!
	TCONS_00046375	Chr02:9505832-9510722	3293	0.154985	0.262324	0.590815
	TCONS_00046393	Chr02:9851029-9862558	3619	0.326028	0.938291	0.34747
[truncated: 11,614 more rows]

## Sheet: Table  S4
Table S4 Differently expressed gene in response to high temperature
gene_id	AGI(Arabidopsis Genome Initiative)	Description	locus	Heat stress (FPKM)	Control group (FPKM)	Fold_change-3/2	p-value	FDR	UP/DOWN regulate
Potri.001G000900	AT3G13410.1		Chr01:82772-86941	18.3205	56.5217	0.324132	0.000117991	0.00195134	DOWN
Potri.001G002000	AT3G13460.1	evolutionarily conserved C-terminal region 2	Chr01:128114-132020	12.2917	42.4084	0.289841	0.000395782	0.00581556	DOWN
Potri.001G002500	AT3G13470.1	TCP-1/cpn60 chaperonin family protein	Chr01:155814-160490	104.812	31.8179	3.29412	1.8445e-12	8.56201e-11	UP
Potri.001G003100	AT5G36140.1	cytochrome P450, family 716, subfamily A, polypeptide 2	Chr01:183586-185893	2.19539	21.1627	0.103739	0.000390517	0.0057728	DOWN
Potri.001G004500	AT5G19760.1	Mitochondrial substrate carrier family protein	Chr01:291388-294408	5.54236	31.4298	0.176341	6.73e-05	0.00118296	DOWN
Potri.001G004600	AT5G19770.1	tubulin alpha-3	Chr01:300312-308109	0.912878	12.1276	0.0752728	0.00226936	0.0268007	DOWN
Potri.001G007200	AT3G13620.1	Amino acid permease family protein	Chr01:496384-497929	0.674599	18.8422	0.0358026	6.31e-05	0.00113534	DOWN
Potri.001G007800	AT2G42500.1	protein phosphatase 2A-3	Chr01:521320-526249	1.87967	18.0386	0.104203	0.000585423	0.00828744	DOWN
Potri.001G009800	AT2G34860.1	DnaJ/Hsp40 cysteine-rich domain superfamily protein	Chr01:639605-649031	8.47455	37.2258	0.227653	0.000100913	0.00173606	DOWN
Potri.001G011500	AT5G06720.1	peroxidase 2	Chr01:728819-730637	0.110973	34.7021	0.00319788	5.16e-09	1.76e-07	DOWN
Potri.001G013300	AT1G73240.1		Chr01:897220-901427	38.7966	3.48633	11.1282	2.80295e-09	9.77683e-08	UP
Potri.001G014100	AT5G60900.1	receptor-like protein kinase 1	Chr01:971824-974239	0.21628	20.5861	0.0105061	1.9e-05	0.000376416	DOWN
Potri.001G014600	AT5G60900.1	receptor-like protein kinase 1	Chr01:1014497-1016912	1e-05	16.9026	5.92e-07	0.000209445	0.00334348	DOWN
Potri.001G015500	AT3G45140.1	lipoxygenase 2	Chr01:1105669-1110895	21.7837	52.3383	0.41621	0.00241607	0.0278883	DOWN
Potri.001G018200	AT5G12950.1	Putative glycosyl hydrolase of unknown function (DUF1680)	Chr01:1300206-1306545	1.46062	27.4749	0.053162	2.89e-06	6.79e-05	DOWN
Potri.001G019400	AT5G13490.1	ADP/ATP carrier 2	Chr01:1414853-1417838	0.472187	20.3344	0.0232211	1.9e-05	0.000376416	DOWN
Potri.001G023500	AT1G50420.1	scarecrow-like 3	Chr01:1783516-1786644	0.360781	17.0042	0.0212172	0.000115042	0.00193565	DOWN
Potri.001G029700	AT3G56710.1	sigma factor binding protein 1	Chr01:2186521-2187295	13.2209	111.125	0.118973	5.96e-18	3.84e-16	DOWN
Potri.001G032400	AT5G16080.1	carboxyesterase 17	Chr01:2368919-2370208	0.100912	13.5996	0.00742022	0.00125401	0.0160524	DOWN
Potri.001G036900	AT3G21240.1	4-coumarate:CoA ligase 2	Chr01:2614752-2618030	1.04894	76.224	0.0137613	4.22e-19	2.9e-17	DOWN
Potri.001G038100	AT1G16180.1	Serinc-domain containing serine and sphingolipid biosynthesis protein	Chr01:2694611-2698229	31.8182	65.3416	0.486952	0.00445971	0.0465654	DOWN
Potri.001G038300	AT1G79670.1	Wall-associated kinase family protein	Chr01:2702186-2708972	0.393979	29.1579	0.0135119	1.23e-07	3.59e-06	DOWN
Potri.001G039200	AT1G16260.1	Wall-associated kinase family protein	Chr01:2835063-2838974	0.463218	17.833	0.0259753	0.000115042	0.00193565	DOWN
Potri.001G041800	AT2G24100.1		Chr01:3047539-3055141	7.97034	52.7673	0.151047	3.96e-08	1.24e-06	DOWN
Potri.001G042600	AT3G12580.1	heat shock protein 70	Chr01:3098599-3100784	4666.03	3.41633	1365.8	0	0	UP
Potri.001G042700	AT1G16030.1	heat shock protein 70B	Chr01:3102548-3104642	4217.18	0.725531	5812.54	0	0	UP
Potri.001G043100	AT1G80920.1	Chaperone DnaJ-domain superfamily protein	Chr01:3133170-3135092	7.66315	48.9145	0.156664	1.8e-07	5.09e-06	DOWN
Potri.001G044500	AT1G80840.1	WRKY DNA-binding protein 40	Chr01:3209311-3211607	4.59715	34.1175	0.134745	4.61e-06	0.000103781	DOWN
Potri.001G045600	AT1G15950.1	cinnamoyl coa reductase 1	Chr01:3314571-3315306	1e-05	11.6669	8.57e-07	0.0040975	0.044215	DOWN
Potri.001G046000	AT3G50160.1	Plant protein of unknown function (DUF247)	Chr01:3395070-3398496	1e-05	19.583	5.11e-07	3.46e-05	0.000655731	DOWN
Potri.001G046700	AT2G32070.1	Polynucleotidyl transferase, ribonuclease H-like superfamily protein	Chr01:3482399-3483870	27.046	9.96011	2.71543	0.00101397	0.0132897	UP
Potri.001G048900	AT1G15520.1	pleiotropic drug resistance 12	Chr01:3680372-3687683	3.20053	73.168	0.0437422	4.64e-16	2.73e-14	DOWN
Potri.001G050100	AT2G02360.1	phloem protein 2-B10	Chr01:3820469-3823780	142.617	49.1581	2.90119	2.70691e-14	1.42984e-12	UP
Potri.001G050400	AT1G04760.1	vesicle-associated membrane protein 726	Chr01:3856455-3859455	19.6727	48.9762	0.401679	0.00248679	0.0286327	DOWN
Potri.001G054400	AT3G23990.1	heat shock protein 60	Chr01:4122155-4127012	91.6384	6.43911	14.2315	1.90426e-22	1.55574e-20	UP
Potri.001G055300	AT1G67360.1	Rubber elongation factor protein (REF)	Chr01:4189774-4191855	352.469	23.5409	14.9726	3.47028e-85	8.50543e-83	UP
Potri.001G056600	AT5G43260.1	chaperone protein dnaJ-related	Chr01:4277419-4278701	5.07216	26.4449	0.191801	0.000742295	0.010033	DOWN
Potri.001G056700	AT3G61470.1	photosystem I light harvesting complex gene 2	Chr01:4281270-4283377	53.1176	302.643	0.175512	3.33e-37	4.1e-35	DOWN
Potri.001G057300	AT1G27350.1	Ribosome associated membrane protein RAMP4	Chr01:4344741-4346559	30.8689	67.0236	0.460568	0.00170992	0.0211306	DOWN
Potri.001G057600			Chr01:4380915-4381074	1e-05	11.93	8.38e-07	0.0040975	0.044215	DOWN
Potri.001G058100	AT1G27290.1		Chr01:4408978-4411955	7.88128	60.1856	0.13095	5.39e-10	2.03e-08	DOWN
Potri.001G058500			Chr01:4471425-4472137	17.4085	62.4607	0.278711	5.58e-06	0.000121869	DOWN
Potri.001G061200	AT5G13180.1	NAC domain containing protein 83	Chr01:4717149-4719371	3.86891	82.7561	0.0467508	1.87e-18	1.23e-16	DOWN
Potri.001G061700	AT1G71830.1	somatic embryogenesis receptor-like kinase 1	Chr01:4773956-4775930	1e-05	41.5948	2.4e-07	6.26e-11	2.57e-09	DOWN
Potri.001G063300	AT1G74190.1	receptor like protein 15	Chr01:4984057-4989103	0.143611	14.1957	0.0101165	0.000691641	0.00960979	DOWN
Potri.001G064100	AT1G74170.1	receptor like protein 13	Chr01:5048534-5053298	0.613425	11.2674	0.0544425	0.0040975	0.044215	DOWN
Potri.001G064600	AT1G74170.1	receptor like protein 13	Chr01:5086017-5090843	0.27416	13.031	0.0210391	0.00125401	0.0160524	DOWN
Potri.001G065300	AT5G49290.1	receptor like protein 56	Chr01:5166182-5170215	0.0634867	15.6808	0.00404869	0.000380865	0.00574564	DOWN
Potri.001G065400	AT1G58190.2	receptor like protein 9	Chr01:5170649-5171695	0.27079	16.2102	0.0167049	0.000209445	0.00334348	DOWN
Potri.001G065500			Chr01:5178890-5179228	532.916	2469.61	0.21579	5.08e-249	2.92e-246	DOWN
Potri.001G067800	AT1G29880.1	glycyl-tRNA synthetase / glycine--tRNA ligase	Chr01:5406414-5411048	8.87121	32.7535	0.270848	0.000934767	0.0124423	DOWN
Potri.001G067900	AT5G13440.1	Ubiquinol-cytochrome C reductase iron-sulfur subunit	Chr01:5411403-5413888	23.1605	62.4786	0.370695	0.000235107	0.0036563	DOWN
Potri.001G068200	AT5G13420.1	Aldolase-type TIM barrel family protein	Chr01:5438574-5442086	6.62241	31.9668	0.207165	0.000286526	0.0044001	DOWN
Potri.001G069100	AT3G61110.1	ribosomal protein S27	Chr01:5502677-5503734	86.9487	236.778	0.367216	1.41e-13	7.06e-12	DOWN
Potri.001G069400			Chr01:5528376-5528553	1e-05	23.5871	4.24e-07	5.57e-06	0.000122967	DOWN
Potri.001G070400	AT4G15755.1	Calcium-dependent lipid-binding (CaLB domain) family protein	Chr01:5609031-5610471	2.93649	52.4162	0.0560226	1.06e-11	4.63e-10	DOWN
Potri.001G071100	AT1G09590.1	Translation protein SH3-like family protein	Chr01:5679030-5679945	27.6889	169.291	0.163558	1.13e-22	9.38e-21	DOWN
Potri.001G072600	AT5G11680.1		Chr01:5759044-5761835	29.1048	9.31687	3.12388	0.000397308	0.00582634	UP
Potri.001G075600	AT1G30900.1	VACUOLAR SORTING RECEPTOR 6	Chr01:6011410-6017370	4.26404	234.591	0.0181765	3.21e-57	5.67e-55	DOWN
Potri.001G077600			Chr01:6153676-6155184	8.93291	51.3158	0.174077	2.02e-07	5.69e-06	DOWN
Potri.001G078000			Chr01:6166931-6167480	1.30566	14.5426	0.0897817	0.00302246	0.0343062	DOWN
Potri.001G078100			Chr01:6172009-6174681	6.77598	76.0474	0.0891021	1.73e-14	9.3e-13	DOWN
Potri.001G078700	AT2G02370.1	SNARE associated Golgi protein family	Chr01:6242528-6245399	8.88686	46.4165	0.191459	1.45e-06	3.58e-05	DOWN
Potri.001G079000	AT5G49740.1	ferric reduction oxidase 7	Chr01:6257723-6264650	4.23542	22.0222	0.192325	0.00196229	0.0236066	DOWN
Potri.001G079600	AT5G07580.1	Integrase-type DNA-binding superfamily protein	Chr01:6308024-6309414	2.76879	22.0033	0.125835	0.000225609	0.00352949	DOWN
Potri.001G079800	AT5G51190.1	Integrase-type DNA-binding superfamily protein	Chr01:6317170-6318328	3.29122	77.0213	0.0427313	3.97e-17	2.48e-15	DOWN
Potri.001G079900	AT4G17500.1	ethylene responsive element binding factor 1	Chr01:6327579-6328837	0.731091	12.1784	0.0600318	0.00226936	0.0268007	DOWN
Potri.001G080900	AT2G43000.1	NAC domain containing protein 42	Chr01:6397714-6399371	0.259952	17.6246	0.0147494	0.000115042	0.00193565	DOWN
Potri.001G081500	AT1G31330.1	photosystem I subunit F	Chr01:6444047-6445913	131.591	312.434	0.42118	1.03e-13	5.23e-12	DOWN
Potri.001G082900	AT1G56140.1	Protein tyrosine kinase (Pkinase_Tyr	Chr01:6533862-6552419	0.91555	12.2226	0.0749063	0.00226936	0.0268007	DOWN
Potri.001G082900	AT1G56140.1	Leucine-rich repeat transmembrane protein kinase	Chr01:6537992-6548358	0.340182	12.0837	0.0281521	0.00226936	0.0268007	DOWN
Potri.001G083100	AT5G42090.1	Lung seven transmembrane receptor family protein	Chr01:6555897-6558437	7.73596	26.0376	0.297107	0.00382636	0.0414962	DOWN
Potri.001G083800	AT1G26665.2	Mediator complex, subunit Med10	Chr01:6633194-6635525	6.78083	26.7922	0.25309	0.00177044	0.0215169	DOWN
Potri.001G084000	AT1G64660.1	methionine gamma-lyase	Chr01:6660412-6663707	17.1718	69.3369	0.247657	2.88e-07	7.9e-06	DOWN
Potri.001G084400	AT4G24120.1	YELLOW STRIPE like 1	Chr01:6704814-6708135	19.5345	142.714	0.136879	2.98e-21	2.27e-19	DOWN
Potri.001G088800	AT5G42050.1	DCD (Development and Cell Death) domain protein	Chr01:7025148-7027845	94.1678	387.882	0.242774	5.87e-36	7.12e-34	DOWN
Potri.001G091400	AT4G23880.1		Chr01:7184348-7185898	1e-05	12.9977	7.69e-07	0.00226936	0.0268007	DOWN
Potri.001G091900	AT4G23850.1	AMP-dependent synthetase and ligase family protein	Chr01:7220816-7227606	13.8372	62.7404	0.220547	2.29e-07	6.43e-06	DOWN
Potri.001G092500	AT5G53160.2	regulatory components of ABA receptor 3	Chr01:7292620-7295221	9.3686	34.8227	0.269037	0.0008354	0.0111967	DOWN
Potri.001G092900	AT4G11070.1	WRKY family transcription factor	Chr01:7326485-7329009	1e-05	16.3368	6.12e-07	0.000209445	0.00334348	DOWN
Potri.001G093600	AT5G41800.1	Transmembrane amino acid transporter family protein	Chr01:7355830-7363715	2.33927	33.3828	0.0700741	4.56e-07	1.21e-05	DOWN
Potri.001G094100	AT4G01100.2	adenine nucleotide transporter 1	Chr01:7405817-7409550	8.54158	29.3283	0.29124	0.00333403	0.0365888	DOWN
Potri.001G095000			Chr01:7480956-7485189	1.71988	23.501	0.0731833	3.13e-05	0.00059655	DOWN
Potri.001G098100	AT2G46150.1	Late embryogenesis abundant (LEA) hydroxyproline-rich glycoprotein family	Chr01:7728428-7729088	0.283426	30.5442	0.00927921	6.51e-08	1.99e-06	DOWN
Potri.001G098300	AT1G64060.1	respiratory burst oxidase protein F	Chr01:7736422-7745494	2.18542	18.5096	0.11807	0.00197161	0.0236182	DOWN
Potri.001G099400	AT4G11280.1	1-aminocyclopropane-1-carboxylic acid (acc) synthase 6	Chr01:7854147-7857398	0.152327	60.1113	0.00253408	7.08e-16	4.12e-14	DOWN
Potri.001G100800	AT5G41410.1	POX (plant homeobox) family protein	Chr01:7986170-7990212	4.78478	50.9998	0.0938196	1.1e-09	4.03e-08	DOWN
Potri.001G101400	AT4G23460.1	Adaptin family protein	Chr01:8087953-8094816	3.88284	26.5518	0.146236	8.97e-05	0.00155397	DOWN
Potri.001G102300	AT5G41330.1	BTB/POZ domain with WD40/YVTN repeat-like protein	Chr01:8178842-8180768	2.58725	28.4012	0.0910965	7.88e-06	0.000169823	DOWN
Potri.001G102600	AT4G11655.1	Uncharacterised protein family (UPF0497)	Chr01:8193210-8196012	0.13701	11.3095	0.0121146	0.0040975	0.044215	DOWN
Potri.001G103800	AT4G23330.2		Chr01:8277804-8280359	1.67405	15.9992	0.104633	0.00175222	0.021617	DOWN
Potri.001G105200	AT4G11600.1	glutathione peroxidase 6	Chr01:8383980-8386411	225.797	94.9861	2.37716	3.4167e-17	2.13989e-15	UP
Potri.001G106800	AT3G51970.1	acyl-CoA sterol acyl transferase 1	Chr01:8496430-8497510	1e-05	23.0735	4.33e-07	5.57e-06	0.000122967	DOWN
Potri.001G107500	AT4G20330.1	Transcription initiation factor TFIIE, beta subunit	Chr01:8545017-8548505	3.00526	26.3258	0.114156	8.97e-05	0.00155397	DOWN
Potri.001G107600	AT4G11650.1	osmotin 34	Chr01:8553621-8554809	26.6049	445.149	0.0597663	1.44e-88	3.65e-86	DOWN
Potri.001G107800	AT4G11650.1	osmotin 34	Chr01:8563784-8564939	27.2394	211.043	0.12907	1.04e-31	1.15e-29	DOWN
Potri.001G108300	AT2G45760.1	BON association protein 2	Chr01:8599384-8600638	0.263854	12.0251	0.0219419	0.00226936	0.0268007	DOWN
Potri.001G110200	AT4G20360.1	RAB GTPase homolog E1B	Chr01:8757829-8759784	4.4576	31.6123	0.141008	2.19e-05	0.000426579	DOWN
[truncated: 3,219 more rows]

## Sheet: Table S5
Table S5 Differently expressed lncRNAs in response to high temperature
[truncated: 205 more rows]

[truncated: 6 more sheets: Table S6, Table S7, Table  S8, Table  S9, Table S10, Table  S11]
